# Supplementary material for: Cyclin D-CDK4 Disulfide Bond Attenuates Pulmonary Vascular Cell Proliferation
Source: Circ Res. 2023 Nov 13;133(12):966–88. doi: 10.1161/CIRCRESAHA.122.321836 (PMC10699508; doi:10.1161/CIRCRESAHA.122.321836)
Supplement: Supplementary file 1 [file res-133-0966-s001.xlsx]

## Sheet: Sheet1
Transcript_id	Normoxic 1	Normoxic 2	Normoxic 3	Normoxic 4	Normoxic 5	Normoxic 6	Hypoxic 1	Hypoxic 2	Hypoxic 3	Hypoxic 4	Hypoxic 5	Hypoxic 6		p-value	q-value	Fold change
17509139	5.839	5.9943	6.272	6.1809	6.1127	6.029	9.1329	9.1163	8.8822	9.0068	8.9512	9.0099		1.42763e-11	5.90253e-07	7.702
17354992	9.3476	9.3578	9.3281	9.2796	9.3	9.3174	10.955	10.943	10.75	10.734	10.945	10.729		1.3211e-10	2.73104e-06	2.86973
17232734	8.5314	8.5112	8.6584	8.566	8.6358	8.4419	10.349	10.337	10.198	10.303	10.561	10.197		2.84351e-10	3.91883e-06	3.40279
17240365	9.0158	9.0442	9.0364	9.1368	8.9634	9.0916	10.783	10.788	10.674	10.545	10.89	10.546		9.29077e-10	9.60317e-06	3.15207
17548000	10.295	10.388	10.323	10.292	10.338	10.426	10.976	11.025	11.005	10.998	11.066	10.963		1.43736e-09	1.18856e-05	1.58209
17286830	8.0186	8.4616	7.9455	8.0517	7.9992	8.2168	10.162	10.077	9.8841	9.7589	9.9263	9.8211		2.01648e-09	1.35015e-05	3.53734
17390879	8.6948	8.778	8.774	8.5291	8.6736	8.6716	9.5759	9.6808	9.6402	9.6659	9.6303	9.6456		2.69515e-09	1.35015e-05	1.9358
17257026	8.0932	8.1624	8.3858	8.1107	8.0906	8.1955	9.4365	9.2945	9.3029	9.3541	9.396	9.3848		2.89205e-09	1.35015e-05	2.27905
17287901	5.0298	4.9861	5.0517	5.1699	5.1472	5.204	7.0883	6.7349	6.6069	6.9615	6.9795	6.9564		2.93901e-09	1.35015e-05	3.45767
17224071	10.119	10.314	10.267	10.259	10.39	10.275	11.43	11.543	11.285	11.525	11.43	11.577		3.38294e-09	1.39868e-05	2.28839
17462149	8.9149	9.1027	9.1118	9.2442	9.0739	9.08	10.29	10.159	10.219	10.251	10.459	10.235		3.75667e-09	1.41199e-05	2.26721
17331162	6.7143	6.9696	6.9235	6.7166	6.747	6.7588	8.3215	8.473	8.2566	8.6603	8.5335	8.7123		5.66799e-09	1.95286e-05	3.22187
17430835	8.5656	8.749	8.5163	8.6187	8.5163	8.5791	9.3394	9.3737	9.3799	9.4174	9.4187	9.3716		7.74231e-09	2.32375e-05	1.73221
17326069	9.327	9.3792	9.8797	9.0949	9.4474	9.691	12.288	12.706	12.554	12.582	12.217	12.27		7.86853e-09	2.32375e-05	7.81529
17270315	6.902	6.7521	6.7087	6.6221	6.4924	6.7746	7.7266	7.682	7.7529	7.5999	7.7428	7.676		1.0033e-08	2.76543e-05	1.9835
17497421	7.6274	7.5925	7.6641	7.769	7.5686	7.7417	8.3496	8.4676	8.4432	8.471	8.4695	8.5367		1.20603e-08	3.11646e-05	1.73594
17374792	7.7014	7.8164	7.7083	7.7589	7.765	7.7417	6.549	6.5509	6.6598	6.9284	6.7982	6.7259		1.36227e-08	3.31312e-05	0.484113
17461060	7.32	7.4734	7.5006	7.68	7.5952	7.5141	6.1466	6.2757	6.2849	6.1089	6.2146	6.4454		1.52285e-08	3.45632e-05	0.415273
17312829	10.303	10.423	10.302	10.426	10.412	10.3	11.471	11.353	11.162	11.376	11.37	11.489		1.60227e-08	3.45632e-05	2.01275
17510338	9.2305	9.5712	9.4602	9.5777	9.4201	9.4535	8.1204	8.3194	8.1967	8.3034	8.1694	8.362		1.67194e-08	3.45632e-05	0.433174
17425276	11.97	11.924	12.272	11.983	12.016	11.969	13.069	13	12.953	12.966	13.069	12.986		1.97877e-08	3.89582e-05	1.97908
17375327	9.9598	9.9998	10.011	10.043	9.9806	10.017	9.3886	9.3835	9.316	9.5394	9.5063	9.3723		2.41525e-08	4.53902e-05	0.667027
17309268	8.7427	8.7823	8.8406	8.9339	8.9519	8.8798	7.9507	7.9176	7.7683	8.2004	8.151	8.0711		2.82871e-08	5.08491e-05	0.556576
17403314	10.787	10.838	10.845	10.829	10.833	10.726	11.044	11.087	11.093	11.15	11.138	11.127		3.76927e-08	6.49336e-05	1.22844
17398903	8.1318	8.1948	8.1685	8.1171	8.0433	8.1867	8.7668	8.7025	8.8097	8.8627	8.6764	8.8328		6.44778e-08	9.86502e-05	1.5527
17298387	7.773	7.7691	7.8328	7.8545	7.7355	7.7742	7.464	7.4029	7.4122	7.4035	7.4439	7.3756		6.65742e-08	9.86502e-05	0.772264
17439535	8.2622	8.1728	8.1574	8.2196	8.1365	8.2999	8.7249	8.6326	8.6705	8.6261	8.6078	8.6921		6.75133e-08	9.86502e-05	1.36692
17468273	10.625	10.656	10.661	10.643	10.65	10.541	10.869	10.903	10.893	10.988	10.966	10.949		6.88851e-08	9.86502e-05	1.23001
17318815	4.8574	4.8492	5.4711	5.6409	6.255	4.7224	7.2446	7.147	7.7495	8.072	8.2257	7.9964		6.96527e-08	9.86502e-05	5.42592
17518007	9.477	9.6038	9.5684	9.5265	9.5078	9.5573	9.968	9.9075	9.8835	9.8957	9.9304	9.9555		7.45986e-08	9.86502e-05	1.30432
17507377	8.1921	8.3759	8.3324	8.2969	8.3443	8.2902	9.0945	9.2064	9.0211	9.0226	9.2621	9.2774		7.59295e-08	9.86502e-05	1.7926
17224771	8.7021	8.6119	8.6567	8.6641	8.7274	8.6312	9.1095	9.1438	9.0366	9.1522	9.1533	9.268		7.63528e-08	9.86502e-05	1.39313
17260881	11.445	11.477	11.494	11.509	11.481	11.366	11.707	11.704	11.737	11.831	11.79	11.772		7.919e-08	9.92155e-05	1.22674
17454082	9.4493	9.521	9.5792	9.5906	9.5141	9.4683	10.036	9.9076	9.8754	9.991	10.055	9.9899		8.71239e-08	0.000105055	1.37116
17480528	9.4991	9.5278	9.5803	9.5986	9.7031	9.5691	10.043	10.092	10.03	10.001	10.128	10.13		8.89325e-08	0.000105055	1.40542
17491193	5.7094	5.399	5.9945	5.7821	5.7204	5.738	9.4057	10.214	9.4089	10.892	9.2582	9.6855		1.07888e-07	0.000122781	16.9924
17378663	9.66	9.5731	9.5518	9.3841	9.6963	9.5939	10.668	10.414	10.583	10.528	10.632	10.737		1.09878e-07	0.000122781	2.02389
17498962	7.5241	7.6847	7.7103	7.6623	7.5432	7.5502	8.1972	8.2242	8.0784	8.2367	8.254	8.2617		1.14253e-07	0.00012431	1.51176
17255260	7.9912	7.9764	8.0757	7.9167	7.7995	7.9365	8.8937	9.0128	8.7521	8.8484	8.7561	8.6781		1.28122e-07	0.000135553	1.83299
17354367	7.5965	7.6118	7.9362	7.8405	7.5914	7.7524	8.9836	9.0547	8.9044	8.8972	8.7275	9.074		1.32067e-07	0.000135553	2.32748
17528673	9.0858	9.2202	8.9172	9.01	9.0727	9.1712	8.2044	8.1336	8.174	8.36	8.245	8.0943		1.35001e-07	0.000135553	0.54426
17458520	7.54	7.5525	7.6593	7.5588	7.5591	7.5046	8.0551	8.0494	8.1372	8.044	7.9575	8.0818		1.38835e-07	0.000135553	1.40618
17507321	9.606	9.7891	9.7232	10.02	9.842	9.7084	8.9559	8.9318	8.7943	9.0642	9.0248	8.9346		1.40979e-07	0.000135553	0.562328
17212461	8.4707	8.3769	8.7661	8.411	8.5477	8.6449	9.4531	9.7062	9.7019	9.7073	9.5936	9.7919		1.55699e-07	0.00014575	2.17767
17453454	7.757	7.686	7.3002	7.5547	7.8257	7.9519	9.1475	9.1613	9.2681	8.6909	8.816	8.9176		1.58635e-07	0.00014575	2.49836
17379523	6.9233	6.8122	7.0013	6.8898	6.9668	7.1663	8.0944	8.1699	8.1519	8.7118	8.4294	8.4438		1.68514e-07	0.000147281	2.59113
17301634	7.1257	7.4252	7.4811	7.2681	7.2049	7.2251	8.3878	8.522	8.4191	8.3653	8.5206	8.7919		1.69779e-07	0.000147281	2.31782
17310462	11.102	11.125	11.131	11.168	11.132	10.999	11.356	11.367	11.384	11.483	11.487	11.435		1.74641e-07	0.000147281	1.23899
17404329	11.038	11.114	11.161	11.086	11.094	11.099	11.583	11.662	11.606	11.488	11.661	11.53		1.77397e-07	0.000147281	1.40412
17442834	6.1871	6.1432	6.4605	6.3555	6.4742	6.4562	7.2191	7.0532	7.0281	7.3391	7.3488	7.2259		1.78112e-07	0.000147281	1.81033
17519259	9.5732	9.6263	9.579	9.6129	9.5391	9.6483	9.38	9.3548	9.3292	9.3609	9.3171	9.3061		1.88736e-07	0.000150736	0.837919
17483912	6.8614	6.8439	6.9717	6.9627	6.9343	6.8686	7.0416	7.0793	7.0266	7.1623	7.1064	7.1689		1.92034e-07	0.000150736	1.14109
17471528	9.0211	9.0773	9.224	9.4706	9.3882	9.0568	8.4483	8.5035	8.3276	8.6463	8.6276	8.5652		1.95344e-07	0.000150736	0.621324
17266038	7.814	7.7707	7.9244	7.9368	7.8297	7.8945	8.2517	8.3579	8.3457	8.3173	8.3701	8.466		2.01074e-07	0.000150736	1.40422
17549428	10.338	10.245	10.311	10.374	10.344	10.25	10.789	10.764	10.738	10.848	10.708	10.697		2.04166e-07	0.000150736	1.3632
17549818	10.338	10.245	10.311	10.374	10.344	10.25	10.789	10.764	10.738	10.848	10.708	10.697		2.04166e-07	0.000150736	1.3632
17547759	5.2674	5.0993	5.2487	5.3301	5.3485	5.2495	6.1959	6.4297	6.4378	6.1362	6.1442	6.1369		2.18135e-07	0.000158224	1.98554
17533713	6.6721	6.883	7.0728	6.635	7.0381	6.3839	8.7086	9.665	9.3258	9.6864	9.1027	9.2915		2.42876e-07	0.000168574	5.71935
17268103	10.528	10.642	10.492	10.509	10.735	10.561	11.402	11.316	11.236	11.459	11.292	11.503		2.43567e-07	0.000168574	1.72927
17455801	7.81	7.8316	7.8891	7.588	7.7514	7.6713	8.6394	8.5439	8.4431	8.6189	8.5204	8.6558		2.4522e-07	0.000168574	1.75729
17364098	10.015	10.032	9.9441	9.6143	9.9233	9.9618	11.143	11.056	11.045	11.035	11.303	11.375		2.5107e-07	0.000168574	2.36923
17392600	7.5499	7.6781	7.7995	7.6742	7.8363	7.6499	6.7968	6.6094	6.6738	7.1658	6.9266	6.884		2.52789e-07	0.000168574	0.55277
17504074	7.5483	7.5721	7.6786	7.7081	7.7346	7.536	8.162	8.1336	8.018	8.0674	8.213	8.1383		2.59239e-07	0.000170131	1.40682
17229020	11.222	11.319	11.11	11.242	11.171	11.266	10.395	10.245	10.166	10.501	10.447	10.463		2.8432e-07	0.000183675	0.553952
17519821	8.3879	8.5005	8.3687	8.4029	8.4271	8.3458	7.9068	7.7781	7.9541	7.8677	7.9718	7.9144		2.936e-07	0.000186752	0.703847
17497334	6.639	6.6314	6.7598	6.4606	6.8372	6.9189	7.7063	7.8557	7.9696	8.0374	7.8628	7.8065		3.01392e-07	0.000187316	2.24269
17288780	7.9873	8.0998	7.9384	8.0285	8.1161	7.9039	8.8211	8.9287	8.6319	8.9593	8.7744	8.8237		3.03547e-07	0.000187316	1.75424
17317015	8.9209	9.0151	9.079	9.0812	8.9733	9.0702	9.4314	9.4427	9.3664	9.4394	9.4446	9.4014		3.15441e-07	0.000191793	1.31741
17286682	8.8537	9.1055	8.7291	8.974	8.9267	8.8955	7.9844	7.8044	7.8654	8.0296	7.9284	7.6559		3.24558e-07	0.000194476	0.487655
17362028	8.4883	8.6745	8.4694	8.3992	8.2725	8.403	7.3116	7.5601	7.5526	7.5254	7.3675	7.5891		3.30837e-07	0.000195406	0.511651
17274540	4.8628	5.0888	4.7491	4.7992	4.9255	5.0064	5.6266	5.7468	5.7268	5.7795	5.571	5.5486		3.4538e-07	0.000201123	1.69496
17533269	10.374	10.475	10.46	10.596	10.571	10.506	9.9042	9.7794	9.6734	10.014	9.9431	10.001		3.58602e-07	0.000205922	0.654675
17280897	8.4775	8.6234	8.5884	8.5819	8.6793	8.6234	8.1372	8.2042	8.2073	8.1758	8.2156	8.1481		3.67403e-07	0.000208086	0.750392
17249206	7.2675	7.5596	7.58	7.2188	7.4207	7.3935	8.3984	8.2273	8.2276	8.3789	8.4098	8.4127		3.75491e-07	0.000209793	1.91291
17549588	11.696	11.825	11.833	11.712	11.766	11.764	12.186	12.161	12.079	12.149	12.142	12.199		3.96021e-07	0.000215441	1.30737
17549860	11.696	11.825	11.833	11.712	11.766	11.764	12.186	12.161	12.079	12.149	12.142	12.199		3.96021e-07	0.000215441	1.30737
17396260	9.5095	9.7013	9.496	9.5994	9.4874	9.5013	10.072	10.28	10.303	10.153	10.188	10.24		4.1129e-07	0.000220841	1.57664
17450532	11.559	11.651	11.598	11.638	11.628	11.5	11.837	11.852	11.857	11.971	11.94	11.94		4.42671e-07	0.00023255	1.23442
17437247	7.5704	7.4504	7.5417	7.3802	7.6101	7.5743	8.2468	8.4345	8.3238	8.3002	8.1785	8.0865		4.44345e-07	0.00023255	1.67079
17405737	9.2469	9.1579	9.4617	9.2532	9.1863	9.4482	10.066	10.022	9.9822	10.008	10.046	10.069		4.58838e-07	0.000237133	1.66998
17528125	9.3697	9.4015	9.2185	9.4738	9.3889	9.4638	8.8508	8.7609	8.5685	8.6003	8.6564	8.6573		4.81394e-07	0.000243157	0.61401
17492239	11.134	11.175	11.073	11.222	11.231	11.108	10.608	10.641	10.637	10.798	10.773	10.634		4.82255e-07	0.000243157	0.719301
17549630	7.5145	7.7528	7.516	7.654	7.4458	7.8281	6.7238	6.8054	6.6264	6.7698	6.4973	6.4109		4.95469e-07	0.000246809	0.50712
17438530	8.9523	9.11	9.0165	9.0746	8.9833	8.9198	8.3861	8.4943	8.3717	8.539	8.3236	8.4712		5.59956e-07	0.000275612	0.669691
17466606	8.3788	8.3946	8.3102	8.469	8.3419	8.4388	7.8127	7.9244	7.9812	7.9237	7.9722	7.9672		5.74031e-07	0.000279216	0.727667
17460634	7.8197	7.9015	8.0263	8.141	8.2132	7.8217	7.4164	7.4703	7.4283	7.7252	7.6703	7.6017		5.92337e-07	0.000284426	0.739591
17267454	5.4286	5.3369	5.8546	5.6748	5.6378	5.3402	6.5739	6.741	6.7251	6.9087	6.8865	6.4535		5.98501e-07	0.000284426	2.24903
17278328	9.811	10.147	9.9159	9.7552	9.9972	9.9457	10.898	11.382	11.163	11.131	11.152	11.434		6.09409e-07	0.000286318	2.40272
17547676	11.031	10.711	10.841	10.733	10.787	10.95	11.568	11.541	11.49	11.344	11.413	11.375		6.72751e-07	0.000312527	1.52944
17506631	4.1796	4.1671	4.4297	4.726	4.5199	4.782	5.5771	5.8534	5.6794	5.9353	6.0596	5.9588		7.07268e-07	0.000324911	2.59647
17549482	7.7388	8.042	7.7403	7.927	7.7325	8.1323	6.9716	6.9733	6.8647	7.0317	6.7391	6.6897		7.25598e-07	0.000329668	0.497534
17296344	5.6782	5.5498	5.8427	5.5433	5.778	6.0802	7.301	7.1633	7.1139	7.5913	7.2105	7.0006		7.61203e-07	0.00033711	2.79865
17296470	2.8426	2.8264	2.6128	2.6227	2.6493	2.8537	3.1512	3.1513	3.0683	3.0091	2.895	3.0223		7.69554e-07	0.00033711	1.24397
17278757	6.2877	6.0036	6.6638	6.6192	7.0745	6.4428	7.8254	7.5791	7.5032	8.5407	8.1599	8.1444		7.7194e-07	0.00033711	2.71983
17285703	7.5562	7.5875	7.7037	7.6675	7.6938	7.571	7.9152	7.9009	8.007	8.1666	7.9916	8.0167		7.82744e-07	0.00033711	1.2921
17291023	7.5562	7.5875	7.7037	7.6675	7.6938	7.571	7.9152	7.9009	8.007	8.1666	7.9916	8.0167		7.82744e-07	0.00033711	1.2921
17267209	4.7141	4.7767	4.8826	4.8826	4.7866	4.6995	5.4103	5.3504	5.6323	5.6785	5.4696	5.4153		8.73515e-07	0.000372324	1.62719
17548681	10.398	10.439	10.502	10.667	10.704	10.386	10.866	10.962	10.827	11.1	11.07	11.006		8.91909e-07	0.000376285	1.37157
17250585	9.2632	9.2746	9.4005	9.3474	9.399	9.4725	10.222	9.9928	9.9986	10.026	10.094	9.9066		9.14533e-07	0.000381933	1.60266
17282664	4.7724	5.0119	4.4629	4.7952	4.5677	4.9399	5.8305	5.7597	5.8369	5.8884	5.7221	6.0023		9.28641e-07	0.000383237	2.11645
17296602	6.0309	6.0384	6.018	5.9424	5.9266	6.1302	6.4479	6.4535	6.5443	6.3014	6.2377	6.3337		9.36194e-07	0.000383237	1.29415
17268909	6.2525	5.9371	6.2788	5.9859	6.3662	6.3404	7.3745	7.821	7.841	7.8233	7.6192	7.377		9.79344e-07	0.000390444	2.73053
17226593	8.3459	8.4939	8.4326	8.6007	8.494	8.4383	7.6294	7.4669	7.5392	7.8906	7.7725	7.9923		9.89681e-07	0.000390444	0.593608
17337269	8.4867	8.3033	8.3639	8.3136	8.3274	8.2723	8.8743	8.8476	8.775	8.9993	8.8959	8.8279		1.00256e-06	0.000390444	1.4394
17526576	8.7736	9.1218	8.7379	8.7314	8.99	9.0238	10.148	10.054	10.138	9.7132	9.7928	10.189		1.01127e-06	0.000390444	2.15758
17218149	9.5862	9.687	9.3868	9.4849	9.4526	9.6646	8.8976	9.0351	9.1572	9.0145	8.8854	8.8627		1.01217e-06	0.000390444	0.674427
17326541	7.1165	7.1326	7.2635	7.3619	7.269	7.1572	7.7215	7.5539	7.7002	7.6683	7.6819	7.6676		1.01537e-06	0.000390444	1.36489
17426365	6.7137	6.4825	6.9472	6.6811	6.9195	7.031	8.0412	8.4001	8.0193	7.9556	8.0623	8.0541		1.0199e-06	0.000390444	2.45026
17428803	4.6009	4.5326	4.3011	4.275	4.4573	4.8127	5.185	5.378	5.3423	5.0807	4.9887	4.9906		1.05465e-06	0.000400041	1.58478
17230031	7.6844	7.6221	7.6725	7.6139	7.8818	7.445	6.8486	6.9208	6.9104	7.0117	6.8273	6.7901		1.08143e-06	0.000404503	0.587041
17518109	8.2892	8.4749	8.5001	8.3221	8.4164	8.4265	9.0442	8.9354	9.0028	8.8258	8.9243	8.8974		1.08598e-06	0.000404503	1.44739
17291559	6.3319	6.2593	6.1494	6.2169	6.2073	6.2355	6.597	6.5801	6.5548	6.6616	6.5845	6.5258		1.09728e-06	0.000405062	1.27508
17535558	12.01	12.004	12.167	12.028	12.051	12.1	12.508	12.401	12.349	12.543	12.581	12.552		1.11327e-06	0.000405342	1.3463
17240220	6.311	6.317	5.7295	6.1073	5.9939	6.4551	7.3264	7.7947	7.776	7.1572	7.1937	6.8917		1.11764e-06	0.000405342	2.30428
17299268	5.8145	5.9392	6.3161	5.982	6.0183	5.8275	6.6725	7.0239	6.9087	7.1052	6.8518	7.1021		1.13269e-06	0.000407226	1.94679
17460185	6.3867	6.393	6.2097	6.2539	6.2593	6.3327	6.9751	6.9828	6.871	6.7328	6.9101	6.6071		1.19858e-06	0.0004272	1.45458
17525524	9.771	9.7453	9.6751	9.7292	9.6208	9.7453	9.935	9.9726	9.9748	9.8752	9.9074	9.8534		1.21688e-06	0.000428972	1.15291
17531701	7.2656	7.1244	7.8119	6.7959	7.7576	7.7336	10.514	10.447	10.975	10.296	10.102	9.5349		1.2243e-06	0.000428972	7.44695
17462954	8.8024	8.8282	8.6844	8.8049	8.7568	8.674	9.1541	9.3388	9.3736	9.2472	9.2752	9.3909		1.29354e-06	0.000449424	1.45214
17280749	10.406	10.44	10.554	10.527	10.515	10.433	10.095	10.08	10.099	10.255	10.166	10.037		1.31755e-06	0.000451936	0.780696
17517812	7.7086	7.6659	8.1707	8.027	7.9425	7.7266	8.108	8.2251	8.251	8.5867	8.4609	8.6114		1.32263e-06	0.000451936	1.41451
17236882	9.3486	9.5377	9.8303	9.5127	9.8	9.2859	10.578	10.479	10.415	10.409	10.559	10.581		1.34532e-06	0.000455919	1.93317
17255232	8.4204	8.4249	8.4086	8.4033	8.3899	8.4305	8.912	8.8546	8.7433	8.8587	8.7262	8.9411		1.38348e-06	0.000465042	1.34386
17458682	8.1593	8.0726	8.0414	7.978	7.958	8.3216	8.7247	8.7934	8.8793	8.8255	8.607	8.8633		1.45226e-06	0.000483459	1.61744
17440772	9.475	9.4	9.4321	9.4634	9.4212	9.4806	9.822	9.7675	9.7507	9.7432	9.7013	9.6313		1.46166e-06	0.000483459	1.22316
17260474	9.6814	9.7528	9.4611	9.1286	9.4311	9.2658	7.7196	7.8429	7.6412	7.6546	8.1013	8.1881		1.49857e-06	0.000491732	0.330904
17284114	8.4896	8.4537	8.3685	8.6158	8.2964	8.5845	9.3213	9.1286	9.0743	9.0849	9.1469	9.166		1.53884e-06	0.000499541	1.60835
17510351	7.1935	7.1686	7.1632	7.1873	7.1864	7.1795	6.9152	6.8922	6.8273	6.8891	6.7509	6.9222		1.54653e-06	0.000499541	0.804631
17300273	9.7342	9.7702	9.9433	9.9282	9.9	9.7396	9.9375	9.9693	9.8848	10.156	10.087	10.113		1.57676e-06	0.000501575	1.13972
17241704	8.5158	8.8709	8.9394	8.9025	8.8363	8.7325	7.9446	7.9637	7.7646	7.6582	7.6277	7.84		1.57709e-06	0.000501575	0.500081
17502378	10.121	10.266	10.322	10.264	10.408	10.434	10.939	10.803	10.912	10.96	10.892	11.076		1.62118e-06	0.000511661	1.54524
17406514	5.2655	5.2719	5.1747	5.1468	5.1576	5.0105	5.7616	5.8592	5.9553	5.7585	5.8396	6.0482		1.66053e-06	0.000520111	1.62364
17391544	4.4674	4.2218	4.3611	4.445	4.4024	4.508	5.2543	5.7365	5.397	5.7381	5.3465	5.4091		1.70349e-06	0.000529556	2.11301
17429896	5.5153	5.487	5.6195	5.36	5.57	5.5269	6.1424	6.3882	6.4116	6.1846	6.4793	6.1911		1.75711e-06	0.000541448	1.72479
17226550	7.5927	7.6423	7.5206	7.6541	7.5966	7.8197	8.1091	8.301	8.1695	8.2155	8.1591	8.0999		1.76794e-06	0.000541448	1.45198
17229454	5.8344	5.9258	6.3089	5.8656	6.1617	5.7007	7.4631	7.4253	7.2468	7.0639	7.4692	7.8349		1.85943e-06	0.000565279	2.73401
17356447	8.4009	8.3453	8.4732	8.4227	8.3846	8.4463	8.9809	8.8821	8.8444	8.7879	8.8928	9.0626		1.97098e-06	0.000594818	1.41058
17249282	9.7515	9.7135	9.7403	9.7719	9.7382	9.693	9.5095	9.4459	9.5347	9.4281	9.478	9.5369		2.00781e-06	0.000597467	0.843299
17308965	5.8608	5.8696	5.9974	5.8363	5.815	5.8855	6.537	6.8228	6.7112	6.3758	6.6974	6.6071		2.01908e-06	0.000597467	1.67921
17532947	7.5905	7.5821	8.0637	7.8962	7.9002	7.7428	8.3858	8.5209	8.1821	8.6105	8.5153	8.5901		2.02311e-06	0.000597467	1.59277
17372604	6.5369	6.9058	6.8267	6.8186	6.8395	6.7814	7.3305	7.2755	7.3014	7.5476	7.5793	7.6145		2.04249e-06	0.000598914	1.57642
17344064	7.3857	7.764	7.6457	7.459	7.7226	7.7597	8.8319	8.6225	8.389	8.6231	8.6009	8.5747		2.11161e-06	0.000608197	1.97826
17531877	8.0364	8.0727	8.1179	7.9748	8.0601	8.1399	8.4971	8.4194	8.4975	8.4268	8.359	8.537		2.11756e-06	0.000608197	1.30964
17254041	6.6392	6.5599	6.5193	6.2012	6.7025	6.5132	7.7572	8.309	7.7427	8.2027	7.8201	8.3187		2.11828e-06	0.000608197	2.83337
17518331	6.862	7.0854	6.8738	6.9028	6.858	7.0555	7.3956	7.577	7.5704	7.5408	7.449	7.3602		2.16524e-06	0.000614266	1.45658
17336906	8.0211	8.1153	7.9894	8.0769	8.0337	8.0222	8.2578	8.3076	8.2754	8.3257	8.2775	8.2586		2.16913e-06	0.000614266	1.18154
17278715	5.7212	5.4241	6.041	5.5936	5.3766	5.3618	6.7415	6.7228	6.5812	6.7428	6.9068	6.8765		2.25185e-06	0.000633353	2.25879
17271209	7.7476	7.9376	7.879	8.0099	8.0452	7.886	7.4407	7.2801	7.2924	7.5097	7.4707	7.3331		2.29861e-06	0.000642135	0.692667
17358375	10.465	10.356	10.453	10.325	10.379	10.461	10.121	10.056	10.017	10.093	10.107	10.096		2.37361e-06	0.000656217	0.798391
17374137	5.773	5.5241	5.9809	6.1813	6.1645	5.9383	4.7808	4.9203	4.7554	4.804	5.241	5.1101		2.38076e-06	0.000656217	0.502867
17397575	10.608	10.628	10.726	10.486	10.615	10.804	11.12	11.195	11.195	11.087	11.204	11.129		2.43279e-06	0.000661458	1.42454
17501160	7.5222	7.5764	7.7985	7.5982	7.5597	7.8427	8.7988	8.5347	8.4467	8.7011	8.5099	8.9064		2.43328e-06	0.000661458	1.99998
17463781	8.3212	8.3339	8.3897	8.2416	8.09	8.4061	8.9389	8.8702	9.0147	9.0151	8.902	9.1391		2.44777e-06	0.000661458	1.60538
17432227	6.3454	6.314	6.5908	6.5319	6.4963	6.2871	7.01	6.7145	6.8768	6.9372	7.0063	7.0428		2.47344e-06	0.000664055	1.41783
17465620	8.889	9.0481	8.9733	9.2575	9.1178	9.0489	9.7065	9.6029	9.4912	9.6946	9.705	9.8421		2.49856e-06	0.000666471	1.53469
17261840	4.5482	4.6387	4.5326	4.5559	4.7174	4.5285	5.2869	5.7424	5.4709	5.5937	5.4024	5.275		2.63819e-06	0.000699206	1.83401
17300279	7.9953	8.2214	8.1586	8.0087	8.2407	8.1626	8.8098	8.9344	8.6942	9.1565	8.8937	8.904		2.65919e-06	0.000700281	1.70238
17457184	8.8843	8.9195	8.9005	9.046	8.9643	8.9885	9.3558	9.494	9.4339	9.2626	9.4263	9.444		2.76439e-06	0.00072166	1.36817
17427970	8.1792	8.1277	8.0793	7.8683	7.9432	8.3092	8.8803	8.8033	8.768	8.7955	9.0259	8.8424		2.77528e-06	0.00072166	1.70301
17215605	7.152	7.1994	7.1072	7.0225	6.8562	7.1969	7.9185	7.7603	7.7398	7.992	7.6821	7.843		2.85162e-06	0.000736877	1.66276
17221014	9.5566	9.5095	9.6744	9.6887	9.6639	9.7214	10.199	10.172	10.041	10.106	10.329	10.123		2.88173e-06	0.000740033	1.43985
17278662	6.3441	6.4084	6.3817	6.3274	6.2435	6.388	7.0097	6.7256	6.8596	6.9714	6.8588	6.8073		2.98495e-06	0.000761806	1.43716
17492314	9.2207	9.2351	9.2773	9.316	9.3163	9.3811	9.7498	9.6067	9.5923	9.8581	9.7699	9.8186		3.10995e-06	0.00078884	1.358
17236288	6.9897	6.6443	7.4035	7.0105	7.3552	7.2356	8.1829	8.1844	8.3947	8.2378	8.3416	8.2853		3.19291e-06	0.000804945	2.24179
17356369	8.0827	8.2433	8.1401	8.1311	8.2695	8.5006	9.3097	9.0027	9.0795	9.0889	9.3031	9.418		3.22439e-06	0.00080684	1.96215
17526695	5.2628	5.6341	5.7752	5.6947	5.6987	5.797	6.4463	6.4149	6.563	6.4783	6.4991	6.4695		3.23946e-06	0.00080684	1.78357
17501250	11.179	11.492	11.427	11.395	11.48	11.457	10.493	10.517	10.119	10.706	10.636	10.408		3.34207e-06	0.000827412	0.52662
17522555	6.3676	6.4695	6.947	6.2706	6.8805	6.5171	8.8651	8.9821	9.4237	8.7542	8.5867	8.0571		3.45025e-06	0.000849111	4.60361
17378827	9.0112	9.1105	9.2047	9.1998	9.1985	8.9735	9.3877	9.4325	9.2895	9.5139	9.5769	9.6741		3.5993e-06	0.000876283	1.28586
17241692	5.7504	5.2671	5.9336	5.3839	5.6701	5.32	6.6569	6.9127	6.8497	6.9916	6.8004	6.6347		3.62143e-06	0.000876283	2.38416
17330443	8.8411	8.9346	9.088	8.9132	8.8005	8.8068	9.6971	9.9303	9.7481	9.7979	9.8527	9.4515		3.66197e-06	0.000876283	1.80113
17480233	6.0627	6.0668	6.198	6.0902	6.1325	6.3596	6.7382	6.6057	6.7783	6.6836	6.7534	6.6836		3.6662e-06	0.000876283	1.46968
17383892	8.8782	9.2149	9.2272	9.1274	9.0861	8.9429	9.68	10.058	9.6851	10.229	10.08	10.241		3.66663e-06	0.000876283	1.88696
17330612	7.1407	7.0246	7.251	7.1747	7.0268	7.3115	8.0273	7.8642	7.8452	7.8743	7.9075	8.2386		3.74532e-06	0.000889141	1.7467
17511639	11.085	11.115	11.074	11.153	11.14	10.915	11.348	11.36	11.378	11.494	11.471	11.423		3.77413e-06	0.000889141	1.25876
17374833	5.862	5.9875	6.1686	6.08	6.3449	6.4331	6.8654	7.0745	7.0411	7.2237	7.2571	7.227		3.78495e-06	0.000889141	1.95719
17407017	8.3071	8.596	8.5993	8.523	8.3796	8.3176	9.0639	9.2587	8.9572	9.2329	9.1329	9.2339		3.88423e-06	0.000906208	1.61644
17440465	5.2921	5.1289	5.1443	5.1341	5.044	5.1566	5.6981	5.9848	5.8997	5.6043	5.9055	5.6831		3.90144e-06	0.000906208	1.56473
17294738	6.4832	6.4402	6.4605	6.2375	6.0761	6.518	7.1322	7.5478	7.6181	7.5972	7.6551	7.3595		3.97623e-06	0.00091842	2.16705
17305420	6.3625	6.6136	6.1635	6.1667	6.0511	6.3554	5.6161	5.6057	5.9465	5.446	5.482	5.3147		4.00721e-06	0.000918892	0.608375
17434297	8.2466	8.1444	8.0467	8.1201	8.016	8.2329	8.4919	8.5514	8.593	8.6363	8.4741	8.5242		4.05225e-06	0.000918892	1.32933
17548532	10.439	10.385	10.9	10.377	10.626	10.797	11.508	11.705	11.537	11.694	11.586	11.516		4.067e-06	0.000918892	2.00509
17230960	5.0927	5.2564	5.3323	5.1828	4.988	5.2032	5.911	5.8343	5.8626	5.9383	5.6618	5.7652		4.06717e-06	0.000918892	1.5724
17455882	8.7694	8.7379	8.6419	8.7163	8.5723	8.6167	8.3312	8.3276	8.3485	8.2705	8.3902	8.2596		4.10491e-06	0.000922235	0.78215
17356987	8.0236	8.1453	8.3465	8.379	8.4958	8.2532	8.925	8.7107	8.6866	8.9423	8.8498	8.9671		4.12658e-06	0.000922235	1.48763
17540378	8.19	8.3555	8.1191	8.2477	8.2117	8.2799	7.8311	7.7508	7.86	7.8009	7.8521	7.903		4.15546e-06	0.000923696	0.757333
17456145	6.293	6.3631	6.3412	6.1734	6.3145	6.2445	5.9237	6.0235	5.9313	5.9035	5.9731	5.8839		4.22413e-06	0.000932151	0.785428
17326887	5.8435	5.7228	5.7075	5.6854	5.9616	5.924	6.5207	6.5124	6.6037	6.2858	6.4085	6.616		4.23859e-06	0.000932151	1.60627
17453819	7.0472	7.1232	7.5286	7.235	7.2866	6.8697	8.0914	8.2075	8.2689	7.972	8.1184	8.2813		4.31084e-06	0.000943026	1.96546
17507014	10.537	10.507	10.491	10.612	10.522	10.558	10.774	10.896	10.806	10.824	10.755	10.842		4.36542e-06	0.000949939	1.21279
17528023	9.8079	9.8715	9.8693	9.8386	9.8849	9.9085	9.6784	9.6553	9.6198	9.5894	9.6753	9.677		4.46465e-06	0.000966308	0.861994
17222719	6.7137	6.8542	7.0042	6.7832	6.6893	7.0479	7.6584	7.657	7.5152	7.5071	7.7456	7.8011		4.48739e-06	0.000966308	1.73947
17310044	9.7809	9.8314	9.9001	9.7829	9.7477	9.7419	9.3307	9.3201	9.3548	9.4591	9.3864	9.5722		4.54628e-06	0.000967643	0.761228
17410472	7.7712	7.8789	7.8423	7.8317	7.6622	8.0225	7.4607	7.4313	7.5048	7.33	7.2972	7.278		4.58902e-06	0.000967643	0.731468
17370209	10.819	11.012	10.849	10.93	10.86	10.828	10.442	10.28	10.225	10.433	10.479	10.461		4.60851e-06	0.000967643	0.708906
17439909	9.4362	9.3924	9.5205	9.6993	9.4772	9.3801	9.83	9.8857	9.8161	9.8614	10.04	10.004		4.62049e-06	0.000967643	1.33971
17417090	7.8004	7.458	7.7534	7.5898	7.716	7.5184	8.3676	8.1165	8.1671	8.3894	8.4204	8.5058		4.6339e-06	0.000967643	1.61157
17354299	9.2601	9.2557	9.3963	9.5208	9.4778	9.1755	8.877	8.791	8.6123	9.1016	9.0326	8.9804		4.63401e-06	0.000967643	0.732779
17526923	7.5524	7.6241	7.7597	7.5619	7.6573	7.8185	8.353	8.2148	8.1242	8.5168	8.5132	8.4889		4.69132e-06	0.000974687	1.63146
17392333	9.0153	9.119	8.9397	9.096	8.9712	9.0862	9.3478	9.3168	9.3327	9.283	9.3392	9.3208		4.71866e-06	0.000975464	1.21882
17390066	9.193	9.3945	9.1497	9.2829	9.4007	9.3973	8.8638	8.7446	8.7296	8.6603	8.8081	8.791		4.75677e-06	0.000975797	0.689306
17369950	11.508	11.196	11.415	11.217	11.306	11.442	10.85	10.705	10.638	10.772	10.776	10.702		4.76747e-06	0.000975797	0.656636
17295757	4.9426	4.9722	4.8659	4.8949	4.9722	5.0153	5.3753	5.5873	5.4671	5.4932	5.4153	5.7178		4.9968e-06	0.0010177	1.47988
17289977	6.2568	5.9233	6.2116	6.0583	6.0774	6.3596	6.913	6.796	6.8596	6.8898	6.7365	6.7937		5.0398e-06	0.00102112	1.60614
17522253	9.3076	9.3518	9.3127	9.405	9.3393	9.2581	9.52	9.6038	9.4885	9.6424	9.5925	9.6286		5.063e-06	0.00102112	1.18939
17437302	8.4891	8.5171	8.5371	8.4197	8.4668	8.5581	9.0415	8.9693	8.8311	9.0459	8.9376	8.8234		5.1369e-06	0.001031	1.35988
17549352	10.509	10.456	10.513	10.421	10.503	10.611	10.871	11.002	11.063	10.816	10.802	10.847		5.29265e-06	0.00105062	1.31768
17549740	10.509	10.456	10.513	10.421	10.503	10.611	10.871	11.002	11.063	10.816	10.802	10.847		5.29265e-06	0.00105062	1.31768
17462145	7.1634	7.5293	7.2321	7.245	7.0407	7.2728	8.4991	8.1874	8.4953	8.1832	7.9061	7.8816		5.32926e-06	0.00105062	1.92506
17409792	9.0973	9.0471	9.2622	8.9639	9.0174	9.1293	9.6776	9.5528	9.5977	9.6624	9.8081	9.5832		5.33647e-06	0.00105062	1.47505
17303088	6.2306	6.2858	6.0742	6.0027	5.9873	6.171	7.0161	6.7759	6.8858	6.3551	6.56	6.5787		5.38113e-06	0.00105062	1.48452
17463501	10.851	11.072	10.887	10.858	10.91	10.88	10.417	10.459	10.53	10.549	10.482	10.564		5.40301e-06	0.00105062	0.752884
17219185	7.4228	7.2872	7.431	7.3	7.1654	7.2508	8.0108	7.9908	7.8734	7.9739	8.1707	8.3416		5.46052e-06	0.00105062	1.68257
17447979	7.8874	7.8196	7.8399	7.6925	7.7088	7.8376	7.4395	7.4176	7.4304	7.4459	7.5084	7.4865		5.46291e-06	0.00105062	0.788446
17242150	7.6649	7.4491	7.6722	7.581	7.6449	7.6752	7.9654	8.0771	7.9916	8.0974	8.245	8.212		5.46336e-06	0.00105062	1.39816
17256784	7.5561	7.6002	7.7079	7.742	7.6756	7.6512	7.8259	7.9329	7.896	8.2005	8.0591	8.0811		5.5707e-06	0.0010663	1.26905
17542364	11.046	11.156	11.079	11.201	11.202	11.122	11.754	11.619	11.468	11.875	11.854	12.017		5.61121e-06	0.0010691	1.54774
17516558	7.5366	7.8369	7.6372	7.6357	7.6977	7.5141	8.1325	8.3592	8.3735	8.6016	8.3266	8.3914		5.66458e-06	0.00107432	1.64844
17516352	6.7692	6.6827	6.5552	6.5409	6.7727	6.6161	7.1562	7.124	7.1689	7.1136	7.2955	7.3044		5.80329e-06	0.0010956	1.45159
17439361	11.072	11.148	11.112	11.153	11.103	10.933	11.362	11.352	11.397	11.47	11.445	11.385		5.86457e-06	0.00110214	1.24401
17549810	7.8465	7.6938	7.9641	7.6405	8.1676	7.7864	9.1277	9.0677	9.3527	9.2026	8.8492	8.7285		5.90544e-06	0.0011048	2.30524
17223169	8.6907	8.6618	8.5394	8.6959	8.8554	8.5091	8.1118	8.1725	8.1034	8.1389	8.2171	8.0882		5.99972e-06	0.00111654	0.69734
17312022	6.2146	5.9704	5.9236	5.8109	5.8391	6.3089	6.9679	6.6951	6.8263	6.5653	6.5474	6.8158		6.02221e-06	0.00111654	1.65296
17253276	7.9219	7.8907	7.9942	8.0795	8.0284	7.9397	8.1404	8.1059	8.0847	8.1647	8.1967	8.2412		6.15774e-06	0.00113657	1.13278
17231066	4.2647	4.2913	4.4399	4.3966	4.6324	4.5489	5.0332	5.084	5.0172	5.2641	4.9594	5.1328		6.24255e-06	0.0011471	1.57223
17344444	9.9442	9.9331	9.8218	10.2	10.088	10.03	10.517	10.59	10.412	10.725	10.712	10.659		6.28782e-06	0.00115031	1.51535
17325514	8.4685	8.6203	8.793	8.4001	8.4793	8.8948	9.4461	9.5515	9.4164	9.5318	9.3352	9.5845		6.42543e-06	0.00116923	1.82545
17488975	9.2699	9.3873	9.4638	9.5175	9.4966	9.4316	9.6111	9.7603	9.6747	9.7782	9.7643	9.7746		6.44781e-06	0.00116923	1.23065
17342133	9.3669	9.3809	9.5187	9.4939	9.4143	9.2464	9.0864	8.9736	8.9924	9.1537	9.2309	9.1906		6.48125e-06	0.00117016	0.812863
17296849	5.7382	5.7162	5.6777	5.6231	5.5179	5.6002	6.0189	6.166	6.0683	5.8954	5.9432	5.9744		6.7472e-06	0.00121288	1.28831
17416023	7.2586	7.219	7.0828	6.7767	7.1252	6.9349	7.9437	7.9309	7.8661	7.725	8.1078	7.9518		6.8522e-06	0.00122643	1.80836
17297448	7.7492	7.7623	7.689	7.737	7.7172	7.7542	7.3579	7.4295	7.4522	7.5253	7.5192	7.5199		7.08923e-06	0.00126338	0.830768
17480485	7.8415	7.8847	7.7122	7.6977	7.4752	7.9255	8.4606	8.4829	8.3303	8.5906	8.4188	8.5672		7.16522e-06	0.00127031	1.64596
17474136	8.5027	8.5307	8.6467	8.646	8.7814	8.5439	8.7551	8.8067	8.7573	8.9221	8.8742	8.9222		7.20532e-06	0.00127031	1.17368
17458641	10.278	10.314	10.331	10.34	10.274	10.373	10.072	10.151	10.039	10.137	10.078	10.079		7.22027e-06	0.00127031	0.8552
17233347	7.8043	7.9747	7.7215	7.7522	7.7101	7.7912	8.2029	8.2857	8.1097	8.1597	8.2371	8.2174		7.45221e-06	0.00130377	1.32846
17389740	7.4785	7.5462	7.3359	7.6135	7.4335	7.3396	6.8954	6.8048	6.6579	6.9183	6.9643	6.976		7.49375e-06	0.00130377	0.665072
17532540	8.9753	9.0056	9.0005	8.9685	8.9534	8.946	8.8483	8.7825	8.7363	8.7963	8.8012	8.8256		7.51262e-06	0.00130377	0.884837
17339729	8.2426	8.1494	8.2403	8.2069	8.2338	8.4059	8.6051	8.6417	8.5916	8.5283	8.586	8.6023		7.5366e-06	0.00130377	1.27105
17295394	9.4508	9.5676	9.4026	9.3951	9.4682	9.5331	9.1801	9.2579	9.1047	9.1715	9.1891	9.1408		7.64442e-06	0.00131173	0.814762
17542588	9.8348	9.9449	9.6478	9.7937	9.798	9.673	10.313	10.212	10.192	10.256	10.313	10.223		7.64609e-06	0.00131173	1.3846
17230760	5.7349	5.8172	5.7705	5.816	5.758	5.8677	6.2629	6.6473	6.2606	6.429	6.6054	6.4871		8.14736e-06	0.00139195	1.57425
17496947	9.2842	9.2609	9.2541	9.378	9.2138	9.2633	8.8516	8.9506	8.9995	8.8196	8.9793	8.9401		8.25114e-06	0.00140388	0.783352
17305475	5.7918	6.1094	5.5579	5.5379	5.5133	5.7637	5.3575	5.3481	5.423	5.0011	4.9388	5.0883		8.35422e-06	0.00141559	0.697598
17550446	4.5822	4.9407	4.5056	4.5505	5.2901	4.7447	6.2335	6.2793	6.3266	5.7455	6.2354	6.1761		8.40703e-06	0.00141873	2.63372
17523371	7.4031	7.4767	7.6933	7.6989	7.4647	7.732	8.2653	8.1221	8.1318	8.1249	8.2553	8.1746		8.56023e-06	0.00143723	1.51664
17402797	5.8657	5.5376	5.8173	5.6638	6.0559	5.7966	6.4798	6.8482	6.6878	6.7114	6.7477	6.501		8.58618e-06	0.00143723	1.83168
17351465	6.665	6.8997	6.455	6.76	6.8675	6.4906	7.3968	7.4113	7.4218	7.4097	7.4082	7.4692		8.75823e-06	0.00145455	1.65849
17260668	7.3463	7.4626	7.6332	7.5276	7.5517	7.4483	7.6745	7.6839	7.7883	8.0286	8.0064	7.895		8.76003e-06	0.00145455	1.27559
17231946	10.174	10.111	10.077	10.062	10.052	10.097	9.9725	10.004	10.016	9.8922	9.9456	9.9037		8.82411e-06	0.00145933	0.907624
17490578	7.6526	7.5937	7.6988	7.9807	7.925	7.747	8.2618	8.1793	8.2044	8.302	8.2663	8.479		8.94815e-06	0.00146797	1.42982
17428477	10.596	10.857	10.641	10.903	10.664	10.628	9.7855	10.008	9.9343	9.8601	10.05	10.23		9.04049e-06	0.00146797	0.600048
17279608	5.3816	5.2977	5.5541	5.2629	5.4711	5.6364	6.0113	6.0599	6.0413	6.3773	6.4107	6.3524		9.04815e-06	0.00146797	1.71101
17525839	6.8559	6.7572	7.0263	6.9819	7.0729	6.8557	7.3811	7.7886	7.3974	7.5192	7.7145	7.7362		9.04855e-06	0.00146797	1.58504
17337844	9.7119	9.7039	9.6565	9.7498	9.6184	9.7034	9.3391	9.3842	9.3835	9.4856	9.4334	9.4846		9.05388e-06	0.00146797	0.828027
17406783	7.5879	7.6917	7.7309	7.8668	7.8856	7.7638	8.2284	8.1223	8.0433	8.1518	8.2317	8.1897		9.09065e-06	0.00146818	1.3257
17315178	9.1325	9.0115	9.3276	9.4587	9.4861	8.4413	7.6902	7.9154	7.8436	7.7032	7.9109	8.088		9.12622e-06	0.00146818	0.410542
17297010	8.6652	8.7973	8.7052	8.7752	8.44	8.623	9.3615	9.2187	9.1457	9.2085	9.2422	9.3334		9.16183e-06	0.0014682	1.49902
17317533	7.7321	7.933	8.0013	7.9369	7.8718	8.1259	7.1395	7.2849	7.221	7.4009	7.3698	7.0905		9.23346e-06	0.00147397	0.623128
17326081	5.211	5.2882	5.3464	5.3974	5.4046	5.3235	5.9339	5.9241	6.35	6.0889	5.9327	5.9484		9.47876e-06	0.00150581	1.6258
17369925	10.399	10.807	10.512	10.698	10.576	10.568	9.9885	9.9585	9.7034	9.9584	9.9382	9.9738		9.5426e-06	0.00150581	0.627114
17431607	7.8082	7.8862	7.805	7.8372	8.1646	7.7043	8.7066	8.5852	8.5944	8.8888	8.4414	8.8118		9.54894e-06	0.00150581	1.74567
17221026	8.0911	8.0321	8.1815	7.9851	7.8942	8.0607	7.7553	7.5661	7.5405	7.3923	7.4096	7.4088		9.57859e-06	0.00150581	0.693187
17545979	8.0338	8.2081	8.1341	8.0576	8.0743	8.0523	7.5196	7.7406	7.6997	7.6932	7.659	7.4939		9.74287e-06	0.00152583	0.727473
17354378	10.308	10.366	10.297	10.307	10.227	10.334	10.692	10.746	10.557	10.881	10.821	10.771		9.84036e-06	0.00153528	1.35488
17538575	6.5231	6.836	6.8159	7.5663	6.9761	6.7932	7.9284	7.6725	7.7746	8.6059	8.4616	8.2938		1.00004e-05	0.00154918	2.30436
17537088	8.9678	8.9056	8.8661	9.1361	9.1207	9.1483	9.5278	9.5319	9.5517	9.5055	9.5183	9.463		1.00281e-05	0.00154918	1.40665
17389736	6.2804	6.2849	6.2531	6.1382	6.1643	6.2424	5.5093	5.4202	5.7452	5.5975	5.8143	5.6701		1.00418e-05	0.00154918	0.659244
17281291	10.36	10.445	10.376	10.297	10.159	10.37	10.025	10.077	10.092	9.9211	10.014	9.9619		1.01088e-05	0.00155372	0.80144
17469121	8.1431	8.1689	8.1811	8.3289	8.1174	8.0822	7.767	7.6035	7.7329	7.8516	7.9168	7.8177		1.02387e-05	0.00156785	0.763826
17238594	11.039	11.09	10.94	11.011	11.006	10.974	11.25	11.397	11.241	11.296	11.256	11.283		1.02767e-05	0.00156786	1.21181
17539536	9.8589	9.9327	10.033	9.8055	9.8892	10.166	10.592	10.543	10.422	10.667	10.541	10.474		1.04574e-05	0.0015839	1.50763
17321582	7.8271	7.886	8.1015	7.7447	7.8505	7.8508	7.2419	7.0555	7.1983	7.3365	7.4845	7.3479		1.04585e-05	0.0015839	0.660059
17536463	8.4486	8.4706	8.3582	8.4365	8.2909	8.499	8.1703	8.0812	8.0442	8.099	8.1303	8.1243		1.05757e-05	0.00159581	0.807154
17448064	5.756	5.6733	6.1212	5.9568	5.7432	5.9242	6.4239	6.5307	6.4435	6.4256	6.6974	6.5671		1.08926e-05	0.00163765	1.57162
17271005	9.663	9.7883	9.6819	9.674	9.6251	9.8073	9.3298	9.4443	9.376	9.3781	9.4475	9.2876		1.10329e-05	0.00165274	0.795877
17211405	9.3067	9.4893	9.2688	9.387	9.1641	9.2667	8.8354	8.7725	8.7103	8.8024	8.7485	8.9357		1.10924e-05	0.00165566	0.70078
17424077	8.6086	8.6143	8.6694	8.7478	8.7609	8.5023	8.8286	8.8082	8.8853	8.9387	9.0304	9.0871		1.12763e-05	0.00167705	1.21349
17242376	6.6997	6.8814	6.6165	6.6747	6.97	6.8318	7.5009	7.4713	7.2424	7.6405	7.7112	7.6296		1.15153e-05	0.00169731	1.68603
17229096	6.4694	6.2475	6.5466	6.1435	6.2776	6.1281	6.9929	6.9745	7.1824	6.9354	7.0913	6.989		1.15185e-05	0.00169731	1.65344
17497414	7.4361	7.4664	7.5075	7.4024	7.4783	7.3944	7.0248	7.1502	7.1532	7.2042	7.2413	7.2562		1.15357e-05	0.00169731	0.825954
17309785	10.672	10.67	10.669	10.709	10.605	10.62	10.307	10.362	10.379	10.484	10.378	10.284		1.15771e-05	0.00169735	0.816864
17275875	3.6223	3.4673	3.6386	3.7279	3.8405	3.3599	4.027	3.8401	3.9101	4.3668	4.3317	4.2538		1.16326e-05	0.00169947	1.42619
17397502	11.81	11.982	12.043	12.027	11.829	11.902	12.245	12.251	12.226	12.353	12.441	12.369		1.17551e-05	0.00171132	1.30315
17343299	7.659	7.5325	7.5091	7.5455	7.4697	7.5652	7.9716	7.8918	7.7845	7.835	7.9541	7.8854		1.19038e-05	0.00172065	1.26596
17268469	8.8268	8.8783	8.8098	8.8601	8.8122	8.9049	9.0097	9.0454	9.0562	9.0712	9.0281	8.9684		1.19112e-05	0.00172065	1.13379
17285244	8.2494	8.2271	8.3108	8.1753	8.3148	8.2196	8.573	8.4841	8.4875	8.6197	8.5241	8.6948		1.19698e-05	0.00172065	1.24347
17404011	9.5092	9.7239	9.2672	9.6783	9.5941	9.6742	8.9499	8.974	8.6832	8.9098	8.8026	8.833		1.19857e-05	0.00172065	0.608895
17375997	8.9894	8.9677	8.983	9.1005	9.0482	8.9195	8.6275	8.6323	8.6312	8.9009	8.7755	8.7599		1.20469e-05	0.00172346	0.823496
17414114	6.8959	6.9994	7.1136	6.9727	6.8727	7.1034	7.5941	7.801	7.5072	7.5629	7.67	7.4219		1.22019e-05	0.00173962	1.51561
17330135	8.3098	8.4902	8.8152	8.5125	8.3977	8.5847	9.2334	9.1809	9.2389	9.0957	9.3828	9.2248		1.22658e-05	0.00173976	1.63324
17231859	9.5467	9.7162	9.7226	9.7204	9.803	9.6211	10.017	10.009	9.9618	9.9925	10.13	9.9837		1.22871e-05	0.00173976	1.25469
17339434	9.662	9.6474	9.7833	9.848	9.6713	9.6607	9.3297	9.2985	9.3018	9.5458	9.4334	9.5623		1.25645e-05	0.00177297	0.81214
17287330	6.2511	6.1676	6.4099	6.3035	6.3845	6.3977	6.897	7.1522	7.1699	7.2237	6.9612	6.8102		1.27208e-05	0.00178891	1.64336
17548559	9.879	9.7052	10.031	9.7311	9.888	10.041	10.673	10.725	10.807	10.537	10.395	10.416		1.27848e-05	0.00179183	1.63915
17425631	7.8935	7.9185	8.1336	7.9731	7.9551	8.1596	8.5596	8.5704	8.3883	8.5149	8.4532	8.6161		1.31359e-05	0.00183482	1.42555
17549364	10.953	11.09	10.884	11.007	11.045	10.959	11.24	11.295	11.285	11.336	11.257	11.308		1.33928e-05	0.00185623	1.22873
17549758	10.953	11.09	10.884	11.007	11.045	10.959	11.24	11.295	11.285	11.336	11.257	11.308		1.33928e-05	0.00185623	1.22873
17324883	7.2589	7.4672	7.108	7.3451	6.9799	7.1819	7.9362	8.0893	8.1563	7.6781	7.9709	7.7782		1.34239e-05	0.00185623	1.63732
17349514	8.3567	8.3196	8.4039	8.7025	8.4836	7.6224	6.7773	6.6681	6.4108	6.9116	7.2334	7.5845		1.35921e-05	0.00187322	0.383199
17507288	4.0074	3.9939	4.0811	4.0806	4.2736	4.2712	5.0082	5.5647	5.2812	5.7909	5.0286	5.2354		1.37117e-05	0.00188343	2.29772
17407116	6.7458	6.7879	6.633	6.3683	6.8066	6.965	7.3785	7.448	7.3438	7.3043	7.2487	7.269		1.37795e-05	0.00188647	1.5308
17512572	7.6402	7.688	7.7029	7.6273	7.7205	7.6742	8.0059	7.9688	8.0418	7.8759	7.8522	7.9895		1.40957e-05	0.00192339	1.21434
17549366	10.803	10.856	10.666	10.843	10.833	10.769	11.021	11.107	11.069	11.142	11.099	11.128		1.41899e-05	0.00192354	1.23058
17549760	10.803	10.856	10.666	10.843	10.833	10.769	11.021	11.107	11.069	11.142	11.099	11.128		1.41899e-05	0.00192354	1.23058
17504572	7.2066	7.1781	7.3744	7.3121	7.245	6.9643	6.5808	6.4858	6.4774	6.5808	6.7255	6.2736		1.42508e-05	0.00192549	0.618666
17260916	8.8166	8.841	8.8382	8.9147	8.8863	8.7627	9.0497	9.0839	9.0489	9.0377	9.0087	9.0496		1.44399e-05	0.00194111	1.15122
17303183	5.6195	5.601	5.5106	5.4237	5.4275	5.5178	5.7984	5.8175	5.7795	5.8299	5.7005	5.7843		1.44604e-05	0.00194111	1.20442
17517592	6.4221	6.3291	6.7471	6.6529	6.7547	6.7788	7.4328	7.3025	7.0591	7.3592	7.416	7.4548		1.45161e-05	0.00194229	1.65093
17467973	7.9698	6.6051	8.7055	7.1764	7.7035	7.1791	11.244	10.518	11.622	10.153	11.25	10.6		1.45646e-05	0.00194249	10.1349
17262990	11.249	11.225	11.231	11.218	11.266	11.314	11.452	11.458	11.38	11.435	11.443	11.505		1.46423e-05	0.00194658	1.14472
17520932	7.5346	7.6307	7.6321	7.5299	7.5158	7.6721	7.9574	7.9093	8.0197	7.9543	7.8238	7.7969		1.49168e-05	0.00197672	1.25211
17472192	12.787	12.819	12.96	12.852	12.881	12.887	13.119	13.189	13.024	13.145	13.126	13.181		1.52551e-05	0.00201413	1.20275
17274249	8.947	8.9308	8.7957	9.0369	8.8923	8.9504	9.2105	9.3755	9.2614	9.2711	9.3727	9.2859		1.52966e-05	0.00201413	1.29295
17213321	11.962	12.166	11.888	12	11.944	11.983	11.597	11.555	11.533	11.678	11.649	11.555		1.56885e-05	0.00205918	0.759963
17415979	8.6033	8.7689	8.6247	8.4792	8.4157	8.5309	7.9393	8.0656	7.7532	7.8378	7.8971	8.1006		1.5739e-05	0.00205927	0.642522
17418271	7.3084	7.2732	7.3705	7.3694	7.4633	7.3517	7.6887	7.5279	7.5149	7.7505	7.7128	7.8008		1.58966e-05	0.00207333	1.23958
17353957	7.7532	7.7957	8.084	8.02	7.8724	7.901	8.4359	8.7343	8.6173	8.3626	8.6141	8.568		1.62472e-05	0.00211129	1.57024
17467753	10.665	10.602	10.656	10.704	10.66	10.512	10.358	10.411	10.352	10.45	10.461	10.505		1.62898e-05	0.00211129	0.864338
17481102	6.8906	6.6764	6.9057	6.8057	6.9736	6.9018	7.1844	7.3741	7.3992	7.5249	7.3102	7.3712		1.65024e-05	0.00213216	1.41588
17434285	11.168	11.114	11.175	11.164	11.167	11.087	11.296	11.491	11.365	11.605	11.602	11.518		1.66359e-05	0.00214271	1.26021
17468183	8.8955	8.7165	8.5867	8.5263	8.7146	8.3656	9.7315	9.4933	9.6134	9.3023	9.9011	9.7514		1.6815e-05	0.00215905	1.99718
17262102	6	6.0172	6.454	6.2676	6.2578	5.96	5.5561	5.6506	5.5231	5.647	5.8774	5.921		1.71963e-05	0.00219387	0.725191
17499310	7.7629	7.5538	7.6498	7.6602	7.715	7.6644	7.9985	8.1698	8.0489	8.1569	8.0284	7.9593		1.72193e-05	0.00219387	1.31277
17338701	5.8124	5.5753	5.778	5.7578	5.8627	5.8832	6.17	6.4376	6.2779	6.4378	6.3296	6.2386		1.72658e-05	0.00219387	1.45097
17221633	6.2212	6.3812	6.365	6.2292	6.302	6.41	6.624	6.7697	6.7423	6.9236	6.7318	6.7536		1.73017e-05	0.00219387	1.35604
17448821	8.3411	8.4043	8.319	8.4238	8.302	8.3651	7.7431	7.752	8.0005	7.9661	7.9842	7.7346		1.73514e-05	0.00219387	0.709168
17548315	9.6427	9.6093	9.5466	9.5022	9.8592	9.5322	10.46	10.321	10.158	10.764	10.304	10.597		1.74671e-05	0.00220175	1.76373
17227892	5.3266	5.5439	5.522	5.5501	5.4968	5.4606	6.2324	5.8263	5.9196	6.1186	6.254	6.3281		1.76185e-05	0.0022141	1.54739
17548998	11.301	11.397	11.307	11.322	11.399	11.284	11.493	11.513	11.526	11.568	11.549	11.512		1.77309e-05	0.00222146	1.14221
17296281	9.5138	9.6147	9.6858	9.5697	9.5191	9.61	9.8719	9.7754	9.8621	9.8714	9.8629	9.8381		1.80235e-05	0.00224619	1.19868
17469136	7.5174	7.4637	7.8248	7.4755	7.4217	7.6433	8.1995	8.1583	8.1661	8.12	8.3122	8.0597		1.80391e-05	0.00224619	1.52792
17337770	11.401	11.579	11.409	11.501	11.434	11.468	11.203	11.146	11.076	11.187	11.188	11.214		1.81129e-05	0.00224619	0.814319
17243617	6.9447	6.7821	7.0828	6.93	6.8243	7.0687	7.5132	7.5337	7.7478	7.3639	7.5016	7.5202		1.81456e-05	0.00224619	1.5066
17480078	10.41	10.401	10.364	10.418	10.505	10.342	10.653	10.684	10.718	10.613	10.615	10.63		1.83623e-05	0.00226624	1.1855
17549656	9.9694	9.8438	10.134	9.9788	10.048	10.115	10.538	10.549	10.568	10.408	10.471	10.369		1.8542e-05	0.0022816	1.38415
17375503	4.7526	5.2652	5.365	5.2567	5.2556	5.5701	7.2545	7.0022	6.5222	7.1031	6.2898	6.8863		1.86082e-05	0.00228295	3.02895
17524969	6.217	6.0686	6.5416	5.9363	6.4155	6.1926	7.1659	7.709	7.5831	7.6461	7.4302	7.0745		1.86857e-05	0.00228568	2.30729
17263374	7.8085	7.9879	7.7806	7.656	7.75	7.9205	7.3113	7.1897	7.2224	7.3423	7.4238	7.3369		1.87893e-05	0.00229158	0.700837
17329640	10.071	10.068	9.9392	10.061	9.923	9.9942	9.6919	9.7807	9.7589	9.7357	9.7886	9.7616		1.88746e-05	0.00229521	0.837116
17463812	10.062	10.141	10.071	10.149	9.9833	9.9444	9.6904	9.6628	9.639	9.7801	9.7469	9.8248		1.89336e-05	0.00229563	0.793086
17290997	10.366	10.199	10.363	10.304	10.688	10.283	10.852	10.971	11.082	11.329	11.14	10.963		1.9073e-05	0.00230578	1.61217
17245751	6.7	6.8435	6.7597	6.5866	6.6646	6.8746	7.7724	7.4189	7.3744	7.4572	7.6829	7.2378		1.92204e-05	0.00231681	1.68463
17255663	7.9048	7.9056	7.7835	8.0421	8.0133	7.9005	8.3557	8.2494	8.2782	8.2654	8.2377	8.315		1.92766e-05	0.00231684	1.28218
17301746	9.4626	9.6538	9.7125	9.6069	9.515	9.5174	9.108	8.9569	8.9577	9.1671	9.3044	9.2508		1.96841e-05	0.00235895	0.730075
17291005	6.3959	5.6474	6.5461	5.7101	6.7314	6.602	7.9215	7.9969	8.3013	8.5376	8.3087	7.8222		1.9897e-05	0.00237758	3.67026
17278769	7.248	6.7472	6.9234	6.6258	6.9209	6.5037	8.2679	7.8617	8.2062	8.7685	8.1013	8.0682		1.99799e-05	0.00238061	2.61015
17306906	6.7662	6.7767	6.5839	6.719	6.7902	6.7138	7.3313	7.0466	7.3724	7.3095	7.1186	7.3019		2.02175e-05	0.0023909	1.4357
17303008	5.0441	5.1115	5.1709	5.0224	5.1058	5.082	5.4461	5.7522	5.8426	5.5523	5.5315	5.6055		2.02334e-05	0.0023909	1.44618
17502789	4.7014	4.8446	4.6325	6.117	5.366	4.9733	6.6232	6.4768	6.3349	7.5092	7.7585	7.9048		2.02398e-05	0.0023909	3.98736
17412166	9.2561	9.1951	9.1137	9.1836	9.1215	9.1959	9.0706	9.0987	9.1008	8.9597	8.9498	8.9173		2.04497e-05	0.00240882	0.894095
17518962	10.77	10.998	10.869	10.848	10.86	10.84	11.139	11.175	11.141	11.257	11.128	11.169		2.08742e-05	0.00245182	1.23456
17549614	9.0889	9.1629	9.1969	9.0491	9.1507	8.9737	9.5316	9.5395	9.6735	9.6081	9.3796	9.6051		2.11189e-05	0.00247354	1.36844
17493658	7.7725	8.0062	8.0307	7.9772	8.0526	7.7626	8.4074	8.4265	8.3749	8.3751	8.3825	8.6719		2.13766e-05	0.00249665	1.42019
17316068	9.2434	9.462	9.2314	9.3066	9.1551	9.2065	8.7206	8.7635	8.4949	8.6496	8.8657	8.7146		2.15343e-05	0.00250799	0.675479
17403919	4.0634	3.9127	4.4406	3.9182	4.3293	4.3535	5.1033	5.6267	5.6881	5.5848	5.3433	5.0745		2.16435e-05	0.00250799	2.35191
17321823	8.7883	9.0405	8.7535	9.0307	9.0398	9.1628	9.8899	9.6851	9.4785	9.6471	9.7201	9.7632		2.16556e-05	0.00250799	1.6564
17299164	5.9944	6.0799	5.4748	5.5595	5.4533	5.6192	5.0973	4.9195	5.2926	4.8793	4.8832	4.7849		2.19532e-05	0.00251785	0.606796
17254065	5.2285	5.491	5.8157	5.1898	6.0063	5.7004	7.3513	7.0605	7.1827	8.1351	6.928	7.2817		2.19822e-05	0.00251785	3.36654
17304186	8.9452	8.9844	9.0575	8.7853	8.9339	9.0912	9.4441	9.3005	9.4499	9.3284	9.3355	9.4447		2.20271e-05	0.00251785	1.3357
17512321	6.1488	5.8585	6.0723	6.1793	6.0596	6.1504	7.2929	6.6869	6.8536	6.9526	7.452	7.2315		2.20457e-05	0.00251785	2.00014
17254289	7.6916	7.4694	7.8048	7.8726	7.9268	7.3985	8.3694	8.5118	8.496	9.3678	8.5641	8.8057		2.20903e-05	0.00251785	1.98873
17221071	9.1471	8.9475	9.0896	8.8458	8.919	9.1307	9.7716	9.6616	9.5622	9.4579	9.5244	9.2857		2.21061e-05	0.00251785	1.44455
17290324	7.6988	7.7733	7.7537	7.8694	7.7184	7.7714	7.9926	7.9782	7.9629	7.9638	7.9912	7.9536		2.22362e-05	0.0025257	1.15633
17385719	9.6143	9.7391	9.7997	9.5612	9.5043	9.6029	9.1766	9.061	9.1045	9.1807	9.3021	9.2081		2.26001e-05	0.0025557	0.724597
17493272	10.32	10.401	10.238	10.338	10.352	10.27	10.55	10.569	10.643	10.576	10.566	10.493		2.26497e-05	0.0025557	1.18619
17234803	9.384	9.3637	9.6373	9.5067	9.5767	9.4544	9.6791	9.7638	9.6069	9.8923	9.8395	9.782		2.26857e-05	0.0025557	1.20871
17287175	11.377	11.306	11.575	11.412	11.495	11.346	11.184	11.051	11.008	11.137	11.181	11.178		2.31193e-05	0.00259747	0.814884
17267268	10.069	10.077	10.054	10.044	10.032	10.059	9.9417	9.9926	9.9352	9.9114	9.9786	9.9184		2.33299e-05	0.00261225	0.926899
17353628	7.4501	7.4235	7.3238	7.1136	7.2312	7.4664	7.8931	7.6858	7.7903	7.614	7.5166	7.6468		2.34045e-05	0.00261225	1.28017
17549464	8.8786	9.1023	9.086	8.8963	9.0339	8.8732	9.4278	9.4572	9.468	9.5445	9.2892	9.5054		2.34405e-05	0.00261225	1.3854
17497525	6.3289	6.3335	6.218	6.1853	6.2623	6.3509	6.5077	6.6961	6.7675	6.6397	6.5104	6.616		2.35886e-05	0.00262169	1.26846
17463530	8.2817	8.1334	8.5156	8.2558	8.1608	8.2407	7.5775	7.6117	7.3492	7.6442	7.8058	7.38		2.37446e-05	0.00263082	0.61418
17289584	3.9509	4.3366	4.4734	4.4194	4.7337	4.5957	5.3753	5.8648	5.3501	5.6725	5.601	5.3477		2.3798e-05	0.00263082	2.16888
17281350	10.407	10.691	10.399	10.716	10.548	10.495	10.027	9.9831	10.019	10.155	10.07	9.9906		2.3893e-05	0.00263429	0.706184
17292489	7.5534	7.7923	7.6825	7.6168	7.6493	7.7129	7.9482	7.946	8.0617	7.9588	7.9783	8.0203		2.41872e-05	0.00265963	1.24633
17437278	5.3608	5.0272	5.3774	5.2209	5.1074	5.4408	5.8614	6.0677	6.0508	6.3284	5.9383	5.9761		2.45112e-05	0.0026881	1.71876
17384693	9.6027	9.6985	9.7338	9.6922	9.8052	9.6814	9.8698	9.8394	9.8234	9.9588	9.9419	9.8961		2.46906e-05	0.00270062	1.13755
17456969	8.9583	9.0536	8.9587	9.0296	9.1214	8.8647	8.4715	8.6857	8.5524	8.5551	8.5712	8.7175		2.48097e-05	0.00270648	0.754983
17303488	11.381	11.505	11.412	11.39	11.449	11.337	11.621	11.757	11.812	11.747	11.658	11.727		2.50158e-05	0.00272178	1.23799
17530243	9.508	9.7629	9.4645	9.585	9.5635	9.5839	10.121	10.671	10.818	10.618	10.323	10.38		2.52896e-05	0.00273893	1.87974
17240144	10.69	10.655	10.503	10.773	10.746	10.598	10.968	11.103	11.115	11.137	11.036	11.018		2.53695e-05	0.00273893	1.32134
17460891	6.4628	6.4394	6.3365	6.4116	6.4914	6.341	6.9633	6.828	6.7653	7.1294	7.1481	7.3477		2.53721e-05	0.00273893	1.53317
17264984	6.7371	6.6594	6.9755	6.5956	6.9392	6.9395	7.5335	7.593	7.5558	7.4291	7.6129	7.9714		2.55578e-05	0.00275179	1.75107
17456584	9.4778	9.4084	9.3001	9.2655	9.3397	9.4654	9.6585	9.8847	9.9185	9.5906	9.7763	9.7272		2.60254e-05	0.00279486	1.30419
17213021	9.9072	9.9865	9.8395	9.8771	9.6646	9.966	9.3261	9.217	9.2652	9.221	9.2907	9.5494		2.6627e-05	0.00285016	0.677402
17391971	9.6037	9.69	9.802	9.6597	9.5821	9.7383	10.033	10.167	10.077	10.18	9.9665	10.024		2.66782e-05	0.00285016	1.3152
17249829	12.299	12.172	12.321	12.305	12.239	12.386	12.573	12.562	12.504	12.563	12.568	12.528		2.7206e-05	0.00289906	1.19969
17325904	6.37	6.6473	6.6762	6.5414	6.5485	6.7989	7.3929	7.2184	7.3586	7.2507	7.1509	7.6069		2.73347e-05	0.00290528	1.66173
17508025	4.8489	4.8616	5.1584	4.675	5.2162	5.0994	5.8556	6.4611	6.3536	6.2731	5.8784	5.8988		2.80646e-05	0.00297521	2.20919
17414188	8.8934	9.0731	8.9796	8.9517	8.878	8.9392	9.5148	9.3058	9.231	9.3284	9.3079	9.3611		2.8149e-05	0.00297653	1.30949
17491378	5.0895	5.0569	5.0917	5.0864	5.0925	5.4019	5.713	5.9729	5.9419	6.1056	5.6157	5.8305		2.82304e-05	0.00297752	1.65494
17301428	5.7466	5.4019	5.645	5.6616	5.5406	5.9916	6.512	6.5752	6.9263	6.6828	6.3479	6.3581		2.83036e-05	0.00297764	1.8693
17377793	5.5742	5.3319	5.8241	5.6794	5.7855	5.6145	6.2238	6.4227	6.7524	6.3923	6.7157	6.3561		2.89463e-05	0.00303752	1.79282
17274021	8.6341	8.5183	8.3354	8.198	8.4368	8.668	9.1776	8.9402	9.1476	8.9806	9.2214	9.1883		2.9259e-05	0.00305866	1.56285
17283955	6.3938	6.4997	6.8061	6.5621	6.4107	6.3912	7.3389	6.9244	7.171	7.1848	7.1626	7.1613		2.92957e-05	0.00305866	1.56544
17302996	6.0381	5.7768	5.8695	5.7601	5.657	5.9482	6.3641	6.4733	6.5545	6.1812	6.1384	6.1171		2.95527e-05	0.00307772	1.37855
17541036	10.411	10.412	10.271	10.274	10.304	10.401	10.6	10.516	10.643	10.469	10.495	10.4		2.99351e-05	0.00310972	1.12896
17214476	8.4647	8.4804	8.1244	8.1798	8.3994	8.1912	8.8943	9.0022	9.0509	8.7619	9.1595	9.0588		3.01097e-05	0.00311778	1.60357
17375557	8.6257	8.6636	8.3558	8.3089	8.3079	8.7591	8.1686	8.083	8.1781	8.0382	8.0984	8.0314		3.01635e-05	0.00311778	0.755821
17514828	10.908	10.647	10.934	10.735	10.739	10.834	10.375	10.39	10.258	10.432	10.28	10.187		3.02899e-05	0.00311838	0.717392
17475295	7.519	7.3796	7.5251	7.4101	7.5036	7.292	7.7247	7.6716	7.8389	7.8783	8.0462	8.0217		3.03202e-05	0.00311838	1.34288
17547690	5.7014	5.7846	6.1851	5.8917	6.2636	6.216	7.1249	7.6909	7.448	7.4816	7.048	6.9107		3.06203e-05	0.00313367	2.42326
17379357	8.4319	8.5841	8.4206	8.5482	8.4532	8.3426	8.1493	8.1037	8.0424	7.961	7.9541	8.1432		3.06204e-05	0.00313367	0.755507
17431612	5.8209	6.0128	5.9485	5.8954	5.8284	5.6611	6.3537	6.2494	6.2578	6.6349	6.3694	6.4685		3.0813e-05	0.00314081	1.4417
17238605	6.0945	6.2657	6.1439	6.1242	5.9677	6.2521	6.6661	6.858	6.754	6.3828	6.7585	6.6867		3.08422e-05	0.00314081	1.457
17312032	8.7042	8.5934	8.4554	8.5948	8.5975	8.7457	9.2628	9.0259	9.3689	9.2768	9.1225	9.4953		3.14198e-05	0.00319178	1.56215
17545785	8.7748	8.8164	8.8711	8.7581	8.6982	8.8427	8.436	8.5781	8.5823	8.5494	8.4611	8.4731		3.15763e-05	0.0031998	0.823467
17286838	8.7497	8.7494	8.7444	8.7469	8.6084	8.7791	8.4219	8.5636	8.5473	8.4672	8.4052	8.3466		3.1881e-05	0.00322279	0.828735
17468828	9.8183	9.823	9.9056	9.9955	9.7936	9.8386	9.6037	9.5773	9.4811	9.62	9.679	9.6545		3.20479e-05	0.00323156	0.835184
17413528	5.2844	5.2269	5.3029	5.17	5.3235	5.1241	5.8299	5.8879	6.1425	5.7694	5.7102	5.6307		3.21594e-05	0.00323156	1.50504
17275015	6.0534	5.2823	5.8829	5.2238	5.3142	5.6591	7.4902	7.8332	8.775	7.8373	7.8091	6.807		3.22023e-05	0.00323156	4.561
17464963	7.4433	7.575	7.5146	7.4943	7.4501	7.3187	7.0868	6.8974	7.0792	7.0592	7.0774	6.8351		3.23098e-05	0.0032345	0.726911
17520596	8.0463	8.1926	8.1639	7.9945	7.9223	7.9354	7.6199	7.6937	7.6287	7.7011	7.6201	7.6324		3.28276e-05	0.0032784	0.761448
17321202	7.4931	7.5394	7.6302	7.9633	7.5233	7.5844	7.0584	6.7856	7.0934	7.0403	7.0112	7.0548		3.29743e-05	0.00328512	0.65293
17285654	10.418	10.443	10.273	10.243	10.171	10.483	10.068	10.136	10.121	10.048	10.088	9.9898		3.37444e-05	0.00334444	0.833142
17339142	8.2806	8.3322	8.2262	8.1757	8.248	8.2626	8.4394	8.388	8.4015	8.4068	8.3912	8.3652		3.37634e-05	0.00334444	1.10532
17511183	9.8658	9.9742	9.8707	10.025	10.025	10.026	10.242	10.341	10.247	10.224	10.264	10.372		3.38125e-05	0.00334444	1.24592
17237186	5.2002	5.1762	5.1796	5.0908	5.3907	5.2869	5.9945	5.8968	5.878	5.7491	5.8055	5.4956		3.39109e-05	0.00334609	1.49746
17492051	7.8636	8.0529	8.1541	7.9756	8.0192	7.9619	7.7372	7.5309	7.6454	7.6055	7.5681	7.583		3.39921e-05	0.00334609	0.761615
17237547	9.4788	9.69	9.7753	9.7696	9.5129	9.611	9.2702	9.186	9.1925	9.2166	9.2751	9.1707		3.40719e-05	0.00334609	0.746864
17368476	7.1958	7.5267	7.627	7.5595	7.6585	7.5435	7.9993	8.0343	7.9776	7.938	8.0835	8.0734		3.41866e-05	0.0033494	1.41341
17482739	5.4219	5.752	5.2748	5.557	5.3718	5.4995	6.053	6.2889	6.3076	6.5393	6.1693	6.1276		3.51109e-05	0.00343183	1.70305
17371374	8.8799	8.7516	8.9016	9.0116	8.9525	8.8368	9.296	9.2028	9.0309	9.2669	9.2909	9.4019		3.526e-05	0.00343826	1.28274
17388332	7.5261	7.3726	7.5618	7.7908	7.752	7.6216	8.0959	8.3153	8.1925	8.0225	8.2128	8.2136		3.59139e-05	0.0034888	1.48584
17447081	6.0675	6.0234	6.1993	6.2739	6.6643	6.205	7.3343	7.3202	7.3162	6.8887	7.6467	7.2209		3.5947e-05	0.0034888	2.069
17340120	8.838	8.8156	8.7221	8.8081	8.8169	8.8444	8.6597	8.7192	8.713	8.6441	8.6547	8.605		3.61786e-05	0.00350122	0.906534
17517300	7.1249	7.2917	7.254	7.1844	7.0772	7.1433	7.4678	7.5008	7.6186	7.4716	7.4564	7.5778		3.6274e-05	0.00350122	1.26247
17549576	8.8123	8.7789	8.966	8.8395	8.914	8.9783	9.1844	9.349	9.2145	9.1809	9.1764	9.259		3.6329e-05	0.00350122	1.27091
17437385	8.8259	8.7392	8.9743	8.8519	8.8936	8.8351	9.3678	9.2599	9.179	9.2377	9.4335	9.6526		3.67576e-05	0.00353428	1.41593
17234008	10.202	10.289	10.336	10.209	10.184	10.335	9.9509	10.043	10.057	9.9047	9.8628	9.9904		3.7149e-05	0.00355789	0.817317
17413078	11.113	11.049	11.113	11.084	11.067	11.027	11.233	11.415	11.252	11.526	11.511	11.453		3.73369e-05	0.00355789	1.25078
17434230	11.113	11.049	11.113	11.084	11.067	11.027	11.233	11.415	11.252	11.526	11.511	11.453		3.73369e-05	0.00355789	1.25078
17427183	11.136	11.183	11.024	11.177	11.163	10.955	11.376	11.356	11.399	11.46	11.51	11.461		3.74334e-05	0.00355789	1.24891
17478474	11.136	11.183	11.024	11.177	11.163	10.955	11.376	11.356	11.399	11.46	11.51	11.461		3.74334e-05	0.00355789	1.24891
17462663	9.3894	9.5029	9.6273	9.2414	9.2907	9.555	10.181	10.084	9.8499	10.256	10.182	10.329		3.76737e-05	0.00356793	1.63868
17464534	7.8531	7.8337	7.7714	7.7547	7.7489	7.7527	8.0475	8.1922	8.3031	7.9997	8.0846	8.0119		3.77115e-05	0.00356793	1.24898
17220373	9.251	9.3255	9.2063	9.3162	9.1405	9.2118	9.0175	9.0064	8.9987	8.9993	9.045	8.9978		3.78474e-05	0.0035726	0.851985
17308132	8.2681	8.456	8.2015	8.7797	8.2722	8.1979	9.2854	8.9556	8.933	9.6206	9.5503	9.5256		3.79537e-05	0.00357448	1.93078
17424656	7.9969	7.6691	7.9443	7.719	7.8229	8.1078	8.4243	8.4849	8.6287	8.4154	8.5543	8.7106		3.81062e-05	0.00358068	1.57975
17371941	5.715	5.8024	5.6688	5.7307	5.7287	5.6589	6.0816	6.0866	6.0031	5.936	6.1518	5.9411		3.83908e-05	0.00358559	1.24483
17458771	8.7743	8.6979	8.7292	8.6918	8.573	8.7929	8.9818	9.0591	9.0821	8.9268	8.9552	8.8333		3.84071e-05	0.00358559	1.20014
17432835	6.0884	6.4782	6.6584	6.8221	6.7978	6.3911	6.9075	6.9692	6.7587	7.1792	7.3155	7.3818		3.84995e-05	0.00358559	1.46002
17248104	8.1546	8.2382	8.2128	8.2432	8.2543	8.2584	8.4536	8.4363	8.3279	8.451	8.4087	8.4824		3.85053e-05	0.00358559	1.14849
17288442	8.2604	8.4376	8.5323	8.5114	8.3262	8.24	8.0135	7.8635	8.0229	7.9865	8.0392	8.0545		3.88294e-05	0.00360765	0.764206
17458393	9.7617	9.7572	9.8288	10.063	10.022	9.9114	10.245	10.197	10.08	10.345	10.344	10.472		3.89741e-05	0.00361297	1.31023
17286496	7.921	7.8218	8.28	7.8368	8.1464	8.0857	8.998	8.772	9.021	8.5694	8.7261	8.792		3.95477e-05	0.00364249	1.73845
17549422	7.5435	7.399	7.3943	7.3966	7.1692	7.5376	6.8692	6.7183	6.9828	6.9322	6.9747	6.8333		3.95569e-05	0.00364249	0.696591
17549812	7.5435	7.399	7.3943	7.3966	7.1692	7.5376	6.8692	6.7183	6.9828	6.9322	6.9747	6.8333		3.95569e-05	0.00364249	0.696591
17531987	8.4682	8.6579	8.7602	8.768	8.5983	8.6486	8.9273	8.9416	8.841	9.0614	9.1896	9.173		3.99573e-05	0.00367119	1.29425
17220833	8.4928	8.533	8.5535	8.5644	8.5068	8.6299	8.8231	8.7715	8.7714	8.7699	8.7099	8.8795		4.00988e-05	0.0036723	1.18166
17549442	7.8526	7.832	7.7896	7.7778	7.8083	7.9541	7.6165	7.5218	7.623	7.5878	7.5858	7.4039		4.02359e-05	0.0036723	0.82401
17549830	7.8526	7.832	7.7896	7.7778	7.8083	7.9541	7.6165	7.5218	7.623	7.5878	7.5858	7.4039		4.02359e-05	0.0036723	0.82401
17424461	11.055	11.007	11.086	11.04	11.025	11.008	11.195	11.359	11.201	11.515	11.46	11.439		4.03339e-05	0.00367314	1.25238
17503937	9.1583	9.5709	9.7425	9.3684	9.3555	9.0429	10.067	10.512	10.246	10.725	10.202	10.466		4.08427e-05	0.0037113	1.99527
17384525	8.4644	8.6148	8.5294	8.5721	8.5807	8.6264	8.8307	8.7887	8.751	8.7984	8.7493	8.7548		4.11412e-05	0.00373023	1.16005
17332228	7.4629	7.6596	7.7405	7.8543	7.9141	7.8355	8.1755	8.4953	8.3392	8.3743	8.5429	8.2577		4.1371e-05	0.00374285	1.53652
17462202	8.1266	8.3458	8.1141	8.2463	7.961	8.2369	7.6037	7.4207	7.3996	7.5773	7.5531	7.7861		4.18162e-05	0.00377487	0.652915
17500327	7.9394	8.0249	8.1317	8.0925	8.3171	8.052	8.4225	8.357	8.3975	8.6544	8.4541	8.7477		4.28448e-05	0.0038593	1.33108
17493869	7.8269	7.8808	8.0461	8.0627	7.9163	7.8761	8.3085	8.3501	8.0522	8.396	8.3485	8.4684		4.30433e-05	0.00386875	1.30658
17428600	7.707	7.723	7.7233	7.7253	7.692	7.6001	7.9478	8.1465	7.9344	7.9318	7.9928	8.0166		4.32519e-05	0.00387278	1.23103
17527694	8.3825	8.1619	8.361	8.3988	8.5616	8.4028	8.9475	8.7984	8.7198	8.9579	8.9368	9.2523		4.32755e-05	0.00387278	1.47156
17508907	8.7035	8.8512	8.4543	8.6366	8.5437	8.7114	8.3618	8.3528	8.3268	8.2699	8.3139	8.3214		4.34823e-05	0.00388289	0.79792
17235990	6.9431	6.9137	7.0703	7.2818	7.2863	7.0884	7.6568	7.3739	7.5788	7.875	7.5579	7.739		4.4164e-05	0.0039276	1.4469
17221158	4.7565	4.7332	4.6892	4.6684	4.7986	4.972	5.2315	5.7768	5.3535	5.5777	5.3977	5.6356		4.4173e-05	0.0039276	1.65384
17374692	5.8193	5.4903	6.1506	5.55	5.614	5.9957	6.649	6.8805	6.8397	7.148	6.8469	6.5601		4.43231e-05	0.00393249	2.07156
17274195	5.9174	5.7751	5.9002	5.7737	5.6936	5.9451	6.2341	6.1189	6.2222	6.08	6.2066	6.1358		4.46666e-05	0.00395447	1.25883
17353747	6.0964	6.4809	6.594	6.3783	6.4953	6.3691	6.8289	6.9975	6.891	7.0111	6.8637	7.1021		4.48379e-05	0.00396116	1.46076
17290033	9.5759	9.4894	9.4309	9.5727	9.5575	9.5265	9.2012	9.3268	9.3234	9.2539	9.3269	9.284		4.52299e-05	0.00398727	0.847068
17548166	3.7626	3.7921	4.4091	3.9469	4.6594	4.2591	5.6407	6.0606	5.8654	5.8156	5.153	5.4605		4.53563e-05	0.0039899	2.88339
17390810	5.015	5.0635	4.8348	5.2986	4.6931	4.7704	5.8156	6.1585	5.745	5.7387	5.6412	5.7857		4.57714e-05	0.0040131	1.8254
17516546	8.8447	8.9509	9.0254	9.1565	8.9812	9.08	9.396	9.3832	9.1977	9.4043	9.4381	9.4586		4.58358e-05	0.0040131	1.29522
17528586	6.4105	6.7302	6.9544	6.2772	6.9651	6.918	7.5248	7.6895	7.8555	8.0086	7.7427	7.7125		4.59111e-05	0.0040131	2.06532
17236476	7.3036	7.3588	7.5325	7.4562	7.4424	7.4949	7.7201	7.7221	7.9057	7.7816	7.7122	7.8453		4.66728e-05	0.00406463	1.27435
17257361	7.4171	7.5299	7.4149	7.6567	7.5651	7.5689	7.9619	8.1113	7.8558	7.8605	7.9065	7.985		4.67109e-05	0.00406463	1.33923
17285691	9.9954	9.8822	9.991	10.022	10.32	9.9217	10.42	10.634	10.598	11.004	10.799	10.536		4.67955e-05	0.00406463	1.5617
17507559	7.2776	7.1896	7.0238	7.1725	7.1427	7.2081	6.8227	6.741	6.7079	6.7802	6.7681	6.9523		4.7642e-05	0.00412012	0.77181
17296971	6.6227	6.5338	6.5903	6.4014	6.5712	6.3494	7.1192	7.7771	7.7859	7.6447	7.5737	7.1478		4.77271e-05	0.00412012	1.99529
17538171	8.9562	9.226	9.1001	9.0246	8.9995	9.0411	8.7208	8.7814	8.6988	8.7258	8.7484	8.7826		4.77504e-05	0.00412012	0.803879
17445715	11.915	12.015	11.89	11.941	11.882	11.92	11.544	11.734	11.623	11.563	11.67	11.716		4.78331e-05	0.00412012	0.820457
17363470	7.4717	7.3796	7.7781	8.2574	7.8067	7.4125	8.0026	8.2455	8.1249	8.6011	8.5048	8.4331		4.82626e-05	0.00414489	1.55222
17375661	8.0072	8.102	8.0774	8.2674	8.1025	8.0082	8.4486	8.4745	8.2546	8.4826	8.5316	8.4371		4.83211e-05	0.00414489	1.26931
17271033	7.9113	7.9076	7.9913	7.815	7.8902	7.9848	8.1708	8.3311	8.2979	8.3767	8.1911	8.1719		4.87777e-05	0.0041669	1.26565
17265164	7.6135	7.5843	7.988	7.6994	7.6793	7.6333	7.9743	8.1557	8.0303	8.2927	8.2869	8.1069		4.8791e-05	0.0041669	1.35802
17441949	11.762	11.727	11.676	11.826	11.771	11.809	11.608	11.52	11.513	11.519	11.591	11.545		4.89648e-05	0.0041669	0.86304
17315810	9.7301	9.7211	9.6561	9.739	9.6318	9.7193	9.5038	9.569	9.5912	9.5623	9.5291	9.5179		4.89808e-05	0.0041669	0.898745
17528934	7.2255	7.4556	7.8105	7.607	7.6901	7.4393	6.9674	6.9475	6.9725	6.8576	6.7938	6.869		5.01125e-05	0.00425442	0.643182
17337228	9.7579	10.018	9.7215	9.7609	9.6888	9.8098	10.346	10.215	10.185	10.105	10.228	10.381		5.06145e-05	0.00426641	1.36653
17548311	10.04	10.256	10.396	10.378	10.354	9.9031	10.587	10.778	10.636	10.925	10.792	10.683		5.07698e-05	0.00426641	1.42634
17548313	10.04	10.256	10.396	10.378	10.354	9.9031	10.587	10.778	10.636	10.925	10.792	10.683		5.07698e-05	0.00426641	1.42634
17548642	10.04	10.256	10.396	10.378	10.354	9.9031	10.587	10.778	10.636	10.925	10.792	10.683		5.07698e-05	0.00426641	1.42634
17548644	10.04	10.256	10.396	10.378	10.354	9.9031	10.587	10.778	10.636	10.925	10.792	10.683		5.07698e-05	0.00426641	1.42634
17530782	7.7076	7.7192	7.6181	7.7941	7.8087	7.8476	8.0204	8.0737	8.0439	7.9881	7.9725	8.0413		5.1069e-05	0.00428285	1.20924
17314549	6.4698	6.4043	6.4587	6.357	6.4775	6.6403	6.2962	6.1814	6.1877	6.0295	6.1064	6.0793		5.1207e-05	0.00428574	0.800413
17256365	7.1107	7.2656	7.373	7.2518	7.1548	7.4356	7.8033	7.7787	7.5685	7.7519	7.7706	7.7102		5.1322e-05	0.00428668	1.38059
17421972	9.4074	9.5801	9.7526	9.68	9.6533	9.169	8.9793	8.8867	8.805	9.0031	9.1192	9.2745		5.14397e-05	0.00428785	0.692987
17314439	8.8249	9.0391	8.9465	8.8683	8.8936	8.8938	8.6731	8.5735	8.6347	8.6634	8.6887	8.6702		5.18641e-05	0.00431453	0.834837
17305366	5.7782	5.5631	5.6546	5.4956	5.5112	5.6005	5.276	5.0937	5.3734	5.1822	5.0473	5.1103		5.20675e-05	0.00432275	0.747399
17457790	7.7831	7.6384	7.7488	8.0478	7.7849	7.7108	7.2361	6.8629	7.0696	7.4342	7.402	7.3522		5.22718e-05	0.00433101	0.678553
17297913	9.9393	9.8883	9.9086	9.9392	9.8977	9.9528	10.056	10.198	10.052	10.146	10.169	10.105		5.26114e-05	0.00435044	1.14871
17255160	9.2007	9.2602	9.1069	9.1947	9.1701	9.1697	9.4268	9.3018	9.4176	9.3615	9.3684	9.3738		5.28451e-05	0.00436104	1.14177
17289432	6.9482	7.0091	6.8879	6.885	6.8855	6.9542	6.716	6.6978	6.6423	6.7561	6.5003	6.6357		5.38742e-05	0.00442626	0.829157
17374569	5.9758	5.7534	5.6618	5.758	5.7967	5.7115	6.1953	6.6387	6.4298	6.4681	6.438	6.1767		5.39225e-05	0.00442626	1.53145
17429454	7.4627	7.5116	7.6526	7.5852	7.516	7.6272	7.9655	8.2551	8.0528	8.0608	7.8363	8.1216		5.39566e-05	0.00442626	1.40393
17452204	6.2824	6.2495	6.7666	6.3136	6.4714	6.4268	5.7119	5.7869	5.8966	5.9265	5.941	6.0498		5.40814e-05	0.0044263	0.691148
17520638	9.3668	9.416	9.3715	9.4066	9.3434	9.3793	9.5267	9.6643	9.6065	9.4882	9.5529	9.5446		5.41738e-05	0.0044263	1.13545
17436457	6.4897	6.4275	6.7306	6.3596	6.7882	6.5261	7.0268	7.52	7.509	7.2811	7.3274	7.2432		5.42783e-05	0.0044263	1.69855
17420171	8.3204	8.4858	8.5473	8.4267	8.3694	8.5367	8.877	8.7576	8.708	8.7495	8.8434	8.8654		5.44502e-05	0.00443158	1.27671
17444152	5.8119	5.8839	5.9108	5.7774	5.8823	5.9666	6.4445	6.1993	6.3515	6.0856	6.2077	6.2142		5.49691e-05	0.00446502	1.29982
17464061	7.4062	7.3014	7.631	7.6186	7.4516	7.4623	7.063	6.9461	6.8647	6.8749	7.2018	7.1271		5.525e-05	0.00447904	0.724178
17340177	8.6459	8.8448	8.7403	8.8253	8.671	8.5801	8.1437	8.3626	8.271	8.3165	8.4255	8.2026		5.55543e-05	0.0044949	0.74179
17276070	8.9209	8.9543	8.8999	8.9849	8.9812	9.0783	8.8116	8.7826	8.7125	8.7133	8.7187	8.6237		5.59563e-05	0.00451858	0.845074
17471201	5.2421	5.038	5.1944	4.9443	5.0401	4.9745	5.4773	5.6361	5.4964	5.4954	5.6287	5.7909		5.61883e-05	0.00452005	1.42923
17324451	8.5223	8.4426	8.4994	8.5201	8.4472	8.4914	8.6401	8.7454	8.643	8.9089	8.8694	8.8832		5.61931e-05	0.00452005	1.22646
17385030	7.5147	7.5016	7.6368	7.6544	7.5387	7.5822	7.7433	7.7927	7.9002	7.8631	7.8051	7.7829		5.70557e-05	0.00457429	1.18357
17305394	5.9383	6.07	5.6828	5.8032	5.5944	6.0253	5.3524	5.2629	5.362	5.2443	5.3706	5.4318		5.7111e-05	0.00457429	0.699793
17448924	9.7716	9.9549	9.6845	9.9099	9.8432	9.829	9.5269	9.5269	9.4473	9.3067	9.5153	9.3043		5.71993e-05	0.00457429	0.760867
17319625	8.0685	8.3012	8.1359	8.265	8.1755	8.1611	7.6262	7.4043	7.7654	7.5567	7.7555	7.83		5.7511e-05	0.00459033	0.693427
17255118	8.377	8.2573	8.3596	8.3926	8.3529	8.2468	8.1366	8.0046	7.9759	8.1912	8.1161	8.1469		5.80747e-05	0.0046264	0.849204
17353923	8.2767	8.2307	8.2796	8.372	8.3486	8.425	7.857	7.8734	7.9042	8.083	8.1192	8.1157		5.826e-05	0.00463223	0.795527
17331173	8.5799	8.681	8.7578	8.5532	8.6303	8.6033	8.277	8.3936	8.3619	8.4373	8.3199	8.3434		5.84694e-05	0.00463996	0.824315
17419812	9.555	9.4736	9.39	9.5599	9.4498	9.4171	9.2037	9.2931	9.2216	9.2471	9.2368	9.2476		5.92347e-05	0.00468747	0.851109
17258867	5.3109	5.6148	5.5227	5.3733	5.5916	5.556	6.2273	6.8953	6.5448	6.7714	6.3158	6.1408		5.92948e-05	0.00468747	1.983
17331692	10.886	10.841	11.07	10.995	10.94	10.873	10.566	10.534	10.351	10.688	10.805	10.583		6.00111e-05	0.00473503	0.786581
17530322	8.5943	8.6524	8.6057	8.5785	8.5667	8.6376	8.78	8.8836	8.9068	8.6907	8.7418	8.7792		6.06611e-05	0.00477721	1.14167
17372725	8.7096	8.9513	8.5473	8.4231	8.4782	8.4711	7.9298	7.582	7.4737	7.6579	8.0298	7.5608		6.11933e-05	0.00480995	0.539203
17503825	8.6117	8.4292	8.7281	8.3407	8.525	8.5378	8.9673	8.9289	8.904	9.2222	9.2124	9.3167		6.16794e-05	0.00483897	1.47751
17266851	4.1066	4.0285	5.1314	4.0612	4.5334	4.1766	5.6027	5.9872	5.7193	6.2545	5.4142	5.7721		6.21936e-05	0.00486524	2.73597
17317652	6.9037	6.8798	6.8956	6.9206	6.9191	6.898	7.5033	7.2132	7.2095	7.4212	7.412	7.7117		6.23553e-05	0.00486524	1.42308
17304155	8.8071	8.8829	8.9888	8.6636	8.8327	8.9625	9.3394	9.193	9.338	9.1844	9.2442	9.3695		6.2485e-05	0.00486524	1.33961
17304170	8.8071	8.8829	8.9888	8.6636	8.8327	8.9625	9.3394	9.193	9.338	9.1844	9.2442	9.3695		6.2485e-05	0.00486524	1.33961
17397708	6.202	6.5806	6.2505	6.3335	6.2408	6.4671	6.8523	6.8929	6.8257	6.7525	6.9218	7.0607		6.28111e-05	0.00487934	1.45253
17498870	4.0653	4.0778	4.6122	4.1728	5.3759	4.2612	5.9601	6.2603	6.0739	6.0374	5.7669	5.8269		6.29694e-05	0.00487934	2.94864
17264159	5.9911	6.0603	6.1069	5.8623	5.9423	6.1635	6.5149	6.4549	6.4057	6.3821	6.3666	6.6361		6.30202e-05	0.00487934	1.35565
17280148	8.6053	8.5478	8.6131	8.5973	8.4053	8.5694	8.2064	8.2262	8.3133	8.1415	8.2948	8.3042		6.31407e-05	0.00487954	0.807406
17473856	7.375	7.2352	7.4666	7.1063	7.2074	7.3193	8.0217	7.986	7.9059	7.9372	7.9645	7.5452		6.38412e-05	0.00492447	1.52462
17291012	8.0853	8.0931	8.1656	7.9741	8.3151	8.0646	8.6685	8.6449	8.8193	8.957	8.6208	8.5099		6.42143e-05	0.00493646	1.50222
17338747	5.9806	6.0664	6.2442	5.9832	6.226	6.2315	6.683	6.7506	6.6543	6.8805	6.9953	6.502		6.42354e-05	0.00493646	1.53933
17298631	7.0865	7.4511	7.2536	6.9877	7.2484	7.2675	7.7141	7.8133	7.8124	7.553	7.7696	7.6814		6.44061e-05	0.00494039	1.42224
17506477	7.4793	7.6816	7.5904	7.5491	7.5002	7.5966	7.3041	7.3811	7.387	7.1901	7.2773	7.2863		6.4586e-05	0.00494501	0.833999
17547656	11.583	11.576	11.784	11.63	11.716	11.65	11.376	11.374	11.446	11.396	11.304	11.3		6.47554e-05	0.00494882	0.817619
17251527	9.1755	9.1699	9.6756	9.4805	9.4007	8.9352	8.5616	8.4492	8.6088	9.0705	8.6525	8.9779		6.49544e-05	0.00495487	0.666118
17275811	8.4511	8.3583	8.2895	8.3579	8.3536	8.3208	8.1705	8.2229	8.2485	8.1667	8.1503	8.1727		6.51018e-05	0.00495697	0.89094
17380604	6.7113	6.6606	6.5861	6.6674	6.5385	6.7829	6.8843	7.0202	7.0431	7.1517	7.126	7.1575		6.53826e-05	0.00496319	1.32501
17291767	8.2989	8.1471	8.2092	8.1309	8.1261	8.2275	8.6681	8.7563	8.692	8.5107	8.803	8.396		6.54515e-05	0.00496319	1.3639
17388573	8.1161	8.1729	8.1972	8.3078	8.209	8.1375	8.6249	8.565	8.5072	8.4402	8.5833	8.4006		6.55436e-05	0.00496319	1.25711
17270877	9.0284	9.1316	9.0987	9.176	9.2563	9.1758	9.4422	9.3193	9.314	9.5516	9.4876	9.442		6.56894e-05	0.00496513	1.21558
17497718	11.648	11.715	11.761	11.74	11.86	11.665	11.853	11.922	11.841	11.963	11.91	11.959		6.58352e-05	0.00496707	1.13014
17298267	8.0807	8.4562	8.325	8.236	8.2021	7.9975	8.5585	9.1276	8.8345	9.0814	9.1862	9.1178		6.61429e-05	0.0049812	1.70301
17313199	7.2824	7.2871	7.3753	7.3149	7.3399	7.2886	7.5439	7.4033	7.4391	7.5156	7.4752	7.4741		6.66103e-05	0.00500728	1.11767
17406990	7.9588	8.3345	7.9369	8.0006	7.9996	8.2065	7.7338	7.7163	7.708	7.5207	7.6728	7.6361		6.68541e-05	0.00501648	0.753563
17326318	9.6598	9.8336	9.5792	9.4797	9.7204	9.6391	9.1122	8.7978	8.9162	9.1706	9.2343	8.9076		6.70497e-05	0.00501878	0.646692
17287361	5.8735	5.8744	6.0959	5.7773	5.8566	5.9394	6.2893	6.4801	6.4344	6.3069	6.6126	6.3034		6.71274e-05	0.00501878	1.41578
17272722	7.4256	7.3955	7.5478	7.4629	7.3983	7.3451	7.1509	7.1263	7.1967	7.291	7.108	7.2042		6.75188e-05	0.00503352	0.841081
17254059	6.1675	5.365	5.7638	5.4937	5.1188	5.5936	6.5249	7.0818	7.2439	7.0501	6.5799	6.9041		6.76366e-05	0.00503352	2.48581
17425160	7.662	7.7176	7.7944	7.8027	7.6705	7.8156	8.0041	7.9738	8.0001	7.9202	7.9461	7.9796		6.77194e-05	0.00503352	1.17028
17218598	9.0181	9.1565	9.1322	9.1678	9.0458	8.9565	8.6843	8.6482	8.6392	8.8643	8.9285	8.8832		6.78117e-05	0.00503352	0.809517
17262336	11.005	10.949	10.947	10.997	10.923	11.02	11.13	11.202	11.12	11.087	11.06	11.087		6.87211e-05	0.00508337	1.10254
17328432	7.367	7.1456	7.4296	7.2572	7.3473	7.3001	7.5557	7.52	7.5696	7.6511	7.6657	7.5889		6.87291e-05	0.00508337	1.21759
17340411	5.0807	5.3032	5.8857	5.3632	5.6288	5.4978	6.3283	6.3743	5.9499	6.5157	6.2153	6.4269		6.92549e-05	0.00510997	1.79233
17348105	6.5821	6.8287	6.906	6.8661	6.5757	6.5563	6.1248	6.2746	5.945	6.1683	6.2492	6.2604		6.93359e-05	0.00510997	0.683604
17392572	9.3364	9.4437	9.4068	9.5256	9.4613	9.4681	9.0774	9.1498	8.9751	9.2325	9.2269	9.0346		6.99505e-05	0.00514497	0.798704
17449939	8.2571	8.4108	8.3864	8.4087	8.2682	8.3115	8.0367	7.8428	7.9898	8.1069	8.1265	8.0456		7.01583e-05	0.00514497	0.803443
17273165	9.668	9.874	9.7928	9.7757	9.6926	9.8387	9.9905	9.9913	10.087	10.075	10.103	10.103		7.01841e-05	0.00514497	1.21813
17393225	8.6615	8.7018	8.8934	8.7702	8.7028	8.7042	8.873	9.028	8.9943	9.0702	8.9822	9.04		7.03545e-05	0.00514833	1.19662
17517105	7.6349	7.747	7.8304	8.031	7.7554	7.7234	7.3155	7.2914	7.486	7.4082	7.3007	7.2899		7.12252e-05	0.00520284	0.737952
17437213	8.9187	8.7752	8.7332	8.8395	8.7656	8.8731	8.3147	8.585	8.403	8.4112	8.3063	8.5456		7.13657e-05	0.0052039	0.763174
17308626	9.0551	9.191	9.0554	9.2473	9.0922	9.0714	8.8324	8.8601	8.7988	8.8639	8.9392	8.8584		7.15247e-05	0.00520632	0.835127
17303010	3.3225	3.2471	3.1913	3.1073	3.1418	3.2373	3.5056	3.648	3.6117	3.724	3.4881	3.4243		7.17817e-05	0.00521584	1.2826
17434105	10.774	10.73	10.801	10.738	10.777	10.756	10.914	11.124	10.927	11.25	11.178	11.163		7.21612e-05	0.00523095	1.25701
17271118	9.1997	9.2144	9.0214	9.0078	9.0517	9.0126	8.7842	8.8871	8.8364	8.7491	8.8576	8.7602		7.22426e-05	0.00523095	0.828075
17395091	7.9549	8.0345	7.875	8.1724	8.1193	8.054	8.6032	8.6328	8.4338	8.5754	8.5644	8.9867		7.26047e-05	0.00524798	1.5133
17476107	8.0478	8.0326	8.2999	8.3051	8.2736	8.0711	8.4438	8.3193	8.2422	8.4617	8.555	8.4594		7.284e-05	0.0052558	1.18254
17382169	4.9491	4.9425	5.2638	4.8722	4.9884	5.1239	5.3381	5.5373	5.5042	5.7282	5.5873	5.5549		7.35917e-05	0.0053005	1.43232
17228164	9.3061	9.3766	9.2557	9.2522	9.289	9.3612	9.5378	9.5839	9.5245	9.542	9.5309	9.719		7.37873e-05	0.0053005	1.20265
17349713	8.9529	9.0515	9.1914	9.1519	9.0851	8.9551	8.693	8.7898	8.7959	8.7893	8.8025	8.9541		7.38441e-05	0.0053005	0.83477
17289009	3.998	4.209	4.1158	3.9689	4.108	3.9799	4.7611	4.7221	4.6239	4.7873	4.6931	4.3028		7.49436e-05	0.00536924	1.50016
17426434	5.2197	5.5874	5.7057	5.4568	5.5404	5.4058	6.3838	6.2797	6.5472	6.0799	6.0205	6.1113		7.51302e-05	0.00536924	1.68308
17429177	5.8638	5.724	6.0822	5.5379	6.0536	5.8758	6.3345	6.5334	6.8102	6.6587	6.6236	6.6259		7.51914e-05	0.00536924	1.67191
17320583	7.7427	7.8039	7.9435	7.7993	7.7569	7.8745	8.0519	8.0632	8.1632	8.1585	8.1197	8.0287		7.57112e-05	0.00539033	1.21201
17232152	6.2225	6.372	6.2397	6.2184	5.9829	6.1941	5.8246	5.5683	5.5214	5.8019	5.4049	5.6107		7.57475e-05	0.00539033	0.66759
17439164	8.8829	8.9021	8.8242	8.656	8.6319	8.8089	9.083	9.1338	9.1377	8.9534	9.0407	9.1355		7.59386e-05	0.00539085	1.22803
17223353	10.568	10.481	10.411	10.5	10.427	10.364	10.148	10.238	10.222	10.27	10.18	10.203		7.60156e-05	0.00539085	0.841868
17381533	6.9737	7.0053	7.0196	6.8894	6.9195	6.8589	6.7526	6.7158	6.6363	6.5942	6.735	6.6765		7.62742e-05	0.00539993	0.835474
17251222	6.9361	7.0538	7.3706	7.0547	7.1798	6.881	7.6474	7.6603	7.4805	7.6265	7.4883	7.8149		7.70741e-05	0.00544723	1.45429
17305341	5.8773	6.1686	5.7369	5.7025	5.5213	5.648	5.384	5.2173	5.4277	5.0609	5.0966	5.0341		7.78638e-05	0.00549365	0.672528
17435282	6.9639	6.7938	6.9304	6.7602	6.7158	6.9351	7.2799	7.1239	7.146	7.1776	7.2475	7.2035		7.89874e-05	0.00556343	1.2715
17302429	10.796	10.763	10.782	10.855	10.659	10.742	10.491	10.592	10.545	10.561	10.51	10.573		7.92049e-05	0.00556926	0.85807
17542751	8.6192	8.7602	8.6957	8.828	8.7966	8.7593	8.9144	8.8691	8.9043	9.0073	9.0204	9.0266		8.13183e-05	0.00570815	1.15978
17255157	9.7426	9.9222	9.9481	9.7752	9.727	9.9023	10.138	10.382	10.355	10.117	10.234	10.178		8.25345e-05	0.00578371	1.31747
17267190	7.3212	7.3024	7.4375	7.3379	7.3882	7.3962	6.937	7.0552	7.0706	7.209	7.1941	7.015		8.29737e-05	0.00580465	0.821453
17346150	8.9936	9.1756	8.9924	9.0857	8.8592	8.3469	9.5169	10.064	9.9442	9.9942	9.9468	10.313		8.32803e-05	0.00581626	2.07669
17400365	6.8808	7.0357	6.7077	6.5401	6.6348	6.7771	7.2634	7.5063	7.3159	7.7392	7.5298	7.4889		8.39924e-05	0.0058561	1.63718
17412965	11.013	10.966	11.035	10.994	10.977	10.975	11.153	11.316	11.134	11.464	11.464	11.386		8.48918e-05	0.00587915	1.25368
17413025	11.013	10.966	11.035	10.994	10.977	10.975	11.153	11.316	11.134	11.464	11.464	11.386		8.48918e-05	0.00587915	1.25368
17413123	11.013	10.966	11.035	10.994	10.977	10.975	11.153	11.316	11.134	11.464	11.464	11.386		8.48918e-05	0.00587915	1.25368
17434150	11.013	10.966	11.035	10.994	10.977	10.975	11.153	11.316	11.134	11.464	11.464	11.386		8.48918e-05	0.00587915	1.25368
17535171	3.0734	2.7603	3.12	3.0725	3.0422	3.2143	3.7603	4.7743	4.76	4.2301	3.9654	4.2798		8.56421e-05	0.00592119	2.3749
17262345	10.443	10.486	10.568	10.54	10.564	10.44	10.772	10.84	10.748	10.74	10.711	10.665		8.5897e-05	0.0059289	1.18031
17504138	6.9644	7.2271	7.3892	6.8195	7.0682	6.7999	8.1559	8.3167	7.6349	8.4675	7.9776	8.6598		8.60889e-05	0.00593224	2.23047
17473399	10.28	10.334	10.46	10.582	10.492	10.448	10.631	10.589	10.608	10.741	10.669	10.692		8.67209e-05	0.00596585	1.16662
17500832	8.3991	8.6532	8.5358	8.6668	8.4041	8.4696	8.9754	8.8119	8.8524	8.8781	8.9977	8.9607		8.81205e-05	0.00605206	1.31154
17428217	7.0154	7.3087	7.095	7.1876	7.2667	7.3064	7.589	7.5476	7.6517	7.5486	7.6685	7.5087		8.85137e-05	0.00606836	1.30953
17494503	8.6972	8.609	8.8808	8.8652	8.8823	8.8038	9.2074	8.9979	9.1702	9.2086	9.0907	9.119		8.86514e-05	0.00606836	1.26803
17540027	10.073	10.007	10.021	9.9507	10.021	9.9948	10.16	10.223	10.187	10.251	10.178	10.115		8.96919e-05	0.00612944	1.12851
17542815	6.5615	6.3628	6.4676	6.4255	6.5253	6.5491	6.2536	6.1793	6.2492	6.2688	6.1392	6.1166		8.99749e-05	0.00613559	0.823106
17343478	7.7756	7.8708	7.7865	7.8208	7.7855	7.7252	7.48	7.3735	7.3181	7.4766	7.6408	7.3394		9.03466e-05	0.00613559	0.781328
17496283	10.105	10.151	10.142	10.152	10.124	10.111	10.244	10.277	10.284	10.277	10.206	10.204		9.06923e-05	0.00613559	1.0851
17547744	5.9758	6.6242	6.5561	6.74	6.6067	6.4336	7.063	7.4892	7.7524	7.4027	7.6427	7.3938		9.071e-05	0.00613559	1.95599
17548303	5.9758	6.6242	6.5561	6.74	6.6067	6.4336	7.063	7.4892	7.7524	7.4027	7.6427	7.3938		9.071e-05	0.00613559	1.95599
17548955	5.9758	6.6242	6.5561	6.74	6.6067	6.4336	7.063	7.4892	7.7524	7.4027	7.6427	7.3938		9.071e-05	0.00613559	1.95599
17480675	5.3898	5.5757	5.7159	5.4432	5.6615	5.6254	6.0397	5.8087	6.2093	6.2414	6.1291	6.3334		9.08206e-05	0.00613559	1.47258
17256870	6.1742	6.0596	6.4793	6.6026	6.1671	6.595	5.5784	5.4684	5.197	5.0125	5.242	5.648		9.11112e-05	0.00613739	0.503972
17512153	9.5493	9.5429	9.5186	9.5384	9.3349	9.6561	9.9443	9.9238	9.8075	9.7679	9.8398	9.6848		9.11442e-05	0.00613739	1.23512
17524752	5.7266	5.5722	6.258	6.0775	5.9849	6.1232	6.7135	6.56	6.9568	6.9771	6.9389	6.5682		9.17053e-05	0.00616043	1.77606
17484610	9.2095	9.3284	9.3217	9.2947	9.3322	9.2179	8.8744	8.822	8.9084	9.0475	8.8174	9.1449		9.17844e-05	0.00616043	0.785509
17544689	6.5363	6.5617	6.1647	5.3696	6.028	6.2692	5.187	5.4199	5.3205	4.6049	5.1049	5.1021		9.19695e-05	0.00616285	0.489133
17228407	8.2326	8.4188	8.6611	8.2285	8.2417	8.3737	8.8243	8.9051	8.8074	8.8544	8.8371	8.8719		9.26684e-05	0.0061989	1.40506
17335770	8.0031	7.9022	7.8766	8.0177	7.8883	7.8285	7.4723	7.5829	7.398	7.6842	7.6206	7.7095		9.28073e-05	0.0061989	0.789229
17455554	6.9694	6.8455	7.2443	7.278	7.1847	6.6825	6.6156	6.4999	6.3708	6.6633	6.5852	6.7069		9.29743e-05	0.00620004	0.72676
17340197	12.126	12.243	12.075	12.205	12.128	12.186	11.981	11.856	11.879	11.996	11.901	11.924		9.33484e-05	0.00621335	0.848116
17490673	5.9224	5.8142	5.6928	5.8217	5.9901	6.012	5.5679	5.5805	5.6196	5.5325	5.4822	5.4573		9.34808e-05	0.00621335	0.792491
17221939	9.5484	9.536	9.4099	9.542	9.4589	9.5168	9.266	9.3377	9.3809	9.3451	9.3135	9.2943		9.36735e-05	0.00621335	0.883264
17241137	6.1928	6.1728	6.2473	6.3448	5.9382	6.1548	6.6342	6.6289	6.4656	6.9074	6.8619	6.967		9.37751e-05	0.00621335	1.48355
17360406	9.246	9.233	9.3301	9.3693	9.2338	9.3193	9.1216	9.0139	9.006	9.1539	9.081	9.0352		9.39751e-05	0.00621664	0.858575
17224813	9.0096	8.9242	8.8465	8.9134	8.9818	8.8514	8.7313	8.6768	8.6925	8.7564	8.7252	8.6767		9.47707e-05	0.00625926	0.863739
17508523	8.757	8.873	8.8168	8.8744	8.7038	8.6732	8.4128	8.524	8.4327	8.4551	8.5595	8.5712		9.49489e-05	0.00626102	0.817628
17276328	8.5751	8.5773	8.7492	8.4734	8.4367	8.7042	8.9401	9.0522	9.0468	8.9297	8.8416	8.9266		9.5162e-05	0.00626508	1.29252
17299101	11.254	11.353	11.507	11.792	11.792	11.359	10.947	10.943	10.612	11.03	10.791	10.763		9.55127e-05	0.00626747	0.632075
17548358	9.1655	9.3473	9.6202	9.4508	9.5465	9.2178	9.7541	9.8998	10.011	10.199	9.8445	9.8685		9.5653e-05	0.00626747	1.45209
17548692	9.1655	9.3473	9.6202	9.4508	9.5465	9.2178	9.7541	9.8998	10.011	10.199	9.8445	9.8685		9.5653e-05	0.00626747	1.45209
17480327	8.0966	8.1397	8.261	7.9525	8.0331	8.0988	8.4446	8.5819	8.3675	8.425	8.4294	8.447		9.59659e-05	0.00627803	1.27658
17396383	8.5675	8.5443	8.3704	8.4408	8.571	8.5309	8.249	8.144	8.0665	8.2789	8.1192	8.2133		9.64493e-05	0.00629968	0.797929
17532403	8.7968	8.57	8.8897	8.9474	8.8345	8.8115	9.1303	9.2483	9.119	9.1056	9.2038	9.1915		9.70987e-05	0.00631647	1.28174
17214729	11.677	11.626	11.707	11.386	11.481	11.717	12.036	11.974	11.99	11.795	11.904	11.92		9.72408e-05	0.00631647	1.26357
17375275	10.611	10.642	10.592	10.681	10.722	10.588	10.781	10.895	10.778	10.825	10.824	10.83		9.72566e-05	0.00631647	1.13511
17311551	6.707	6.9127	6.5538	6.4374	6.5366	6.8081	7.2189	7.1456	7.0495	7.2927	7.2186	7.2662		9.73175e-05	0.00631647	1.45328
17471867	10.179	10.228	10.167	10.265	10.171	10.189	10.35	10.354	10.41	10.509	10.354	10.475		9.8019e-05	0.00635203	1.15575
17405688	9.3515	9.3412	9.4813	9.4104	9.4865	9.335	9.1437	9.236	9.1752	9.2091	9.1407	9.2899		9.82803e-05	0.00635824	0.869415
17473127	9.041	9.1485	9.0124	9.181	9.2146	9.0176	9.361	9.3535	9.2369	9.5242	9.4431	9.5335		9.84224e-05	0.00635824	1.23643
17255626	6.4549	6.4449	6.4621	6.6162	6.5066	6.2861	6.1477	6.0947	6.0001	6.2222	6.2541	6.3342		9.87621e-05	0.00637023	0.820002
17269809	8.2728	8.2749	8.3198	8.2108	8.1794	8.3106	8.0132	7.9738	8.0923	7.821	7.9851	8.044		9.97146e-05	0.0064128	0.827511
17461166	6.2539	6.1635	6.1526	6.4421	6.0789	6.5312	7.2196	6.9331	6.7354	6.9794	6.8868	6.8594		9.97323e-05	0.0064128	1.58584
17305266	5.2028	5.2493	4.9337	4.7804	4.7712	4.9331	4.5791	4.2786	4.7099	4.2434	4.4227	4.2392		0.000100538	0.00644462	0.675362
17412237	5.5826	5.8194	5.446	5.6406	5.6425	5.5631	6.1951	6.2003	5.9818	6.3031	6.0442	5.9866		0.000100539	0.00644462	1.41698
17302970	5.2177	5.4572	5.2605	4.975	5.3219	5.3123	5.6759	6.0169	6.0623	5.7389	5.6511	5.8215		0.000100853	0.00645474	1.48487
17445329	8.437	8.4124	8.5513	8.3667	8.277	8.4715	8.7003	8.6776	8.7451	8.7449	8.7977	8.9036		0.000102021	0.00651938	1.2677
17368569	6.8963	6.758	6.7886	6.6269	6.7201	6.5643	7.022	7.3303	7.1973	7.1445	7.1626	7.326		0.000102522	0.00654129	1.38647
17359212	5.3171	5.2041	5.741	4.9148	5.2259	5.4641	6.0321	6.4015	6.7523	6.6187	6.4373	6.1712		0.000102848	0.00655024	2.13024
17471023	6.4361	6.6607	6.6326	6.4332	6.5796	6.8467	7.0519	7.0055	7.1444	7.0259	6.9826	7.1268		0.000102979	0.00655024	1.37367
17526117	6.6082	6.6561	6.1974	6.4143	6.3825	6.3785	7.1056	6.8314	6.9376	6.9433	6.7647	6.9339		0.000103475	0.00657168	1.39466
17317115	4.4177	4.3637	4.3206	4.3957	4.5536	4.3629	5.2823	4.8979	5.0906	5.0064	4.7282	4.8217		0.000104035	0.00659712	1.48331
17540188	5.5505	5.3285	5.599	5.536	5.8718	5.515	6.0347	6.0669	5.9877	6.1032	5.9922	5.9928		0.000105539	0.00668225	1.3782
17454977	8.7714	8.8243	8.6744	8.7239	8.7444	8.7459	8.6485	8.4423	8.4374	8.5048	8.5025	8.4896		0.000105989	0.00670046	0.844869
17507955	7.9228	8.1033	8.0545	8.2027	7.8874	7.939	7.6584	7.6502	7.6065	7.7439	7.7217	7.6809		0.000106293	0.00670943	0.789302
17482133	5.635	5.4828	5.538	5.3713	5.5355	5.4294	5.9264	6.0393	6.0609	5.7504	5.6986	5.8648		0.000107472	0.00677353	1.31167
17415897	8.3627	8.5164	8.3736	8.2142	8.2729	8.4074	7.9933	8.0076	7.8163	8.0763	8.0169	7.8608		0.000107918	0.00679126	0.759962
17375961	7.3893	7.3103	7.6335	7.7098	7.3727	7.235	6.9878	6.8264	7.0208	7.0663	7.173	7.0819		0.000109538	0.00687802	0.749638
17405463	7.4308	7.4891	7.5855	7.3471	7.3242	7.4928	7.8265	8.1282	7.9709	7.6757	7.8533	7.897		0.000109672	0.00687802	1.36322
17548023	10.6	10.537	10.534	10.56	10.613	10.66	10.859	10.922	11.014	10.849	10.702	10.771		0.000109795	0.00687802	1.20483
17284795	7.517	7.5014	7.5714	7.7406	7.7129	7.5839	7.3409	7.2525	7.145	7.396	7.4788	7.4253		0.000110488	0.00691096	0.832324
17456934	6.4015	6.5167	6.5387	6.4967	6.3615	6.4142	7.1382	6.8318	6.6725	7.0445	7.0168	6.9363		0.000111796	0.00698129	1.39972
17391376	4.9523	4.9688	5.0343	4.8646	5.0937	5.3529	5.5965	6.1368	5.6496	5.8004	5.8031	5.612		0.000111951	0.00698129	1.64943
17549450	9.0611	9.0968	9.2168	9.2667	9.2523	9.2283	9.5879	9.5727	9.633	9.5563	9.4061	9.4415		0.000112575	0.00699602	1.27096
17549844	9.0611	9.0968	9.2168	9.2667	9.2523	9.2283	9.5879	9.5727	9.633	9.5563	9.4061	9.4415		0.000112575	0.00699602	1.27096
17439511	6.6342	6.7534	6.9084	6.7436	6.5885	6.9763	6.1851	5.9961	6.0642	6.3839	6.3513	6.2588		0.000112716	0.00699602	0.67791
17495097	10.519	10.733	10.638	11.021	10.874	10.753	9.9887	10.093	9.8433	10.173	9.8403	10.423		0.000112864	0.00699602	0.617231
17302305	8.2287	8.2753	8.1721	8.1636	8.1708	8.2605	8.1019	8.1428	8.1862	7.9871	8.0823	8.0346		0.00011316	0.00700391	0.918478
17251756	7.9249	8.1011	8.092	7.9312	8.1051	7.8953	8.5538	8.3464	8.2184	8.4447	8.4823	8.4106		0.000113865	0.00703702	1.32051
17484701	5.975	6.1482	6.1477	6.2085	6.157	6.0772	6.4447	6.4039	6.3405	6.4317	6.3043	6.5394		0.000114391	0.00705896	1.22418
17305347	6.442	6.6815	6.3265	6.1854	6.1639	6.5411	5.799	5.8639	6.2758	5.7493	5.6179	5.4268		0.000114921	0.0070811	0.659167
17414984	8.4597	8.6561	8.6004	8.6908	8.4386	8.5351	8.078	8.1631	8.1516	8.1888	8.3827	8.2186		0.000116712	0.00718075	0.775761
17308603	12.009	12.029	11.945	12.05	12.046	12.011	11.868	11.779	11.743	11.884	11.865	11.877		0.000117189	0.0071994	0.883315
17544061	5.8199	6.2671	6.3304	5.7775	6.1116	6.0937	6.9702	7.021	6.8823	6.9195	6.7107	6.5345		0.000117746	0.00722286	1.70882
17547939	9.7447	9.8763	10.007	9.9462	10.085	9.8903	10.252	10.025	10.167	10.407	10.25	10.3		0.000117958	0.00722514	1.23849
17506137	7.336	7.591	7.722	7.3785	7.553	7.651	8.4026	7.9933	8.0154	8.0764	8.1128	8.2033		0.000118439	0.00724386	1.51087
17416643	8.4322	8.4434	8.3999	8.4321	8.3504	8.2891	8.182	8.1888	8.2582	8.0778	8.1376	8.0475		0.000118739	0.00725148	0.84526
17504207	6.4738	6.4444	6.4961	6.4488	6.131	6.4658	6.8578	6.8649	6.8393	6.9157	6.6662	6.8623		0.000119314	0.00726127	1.342
17462905	8.3302	8.353	8.5227	8.4195	8.4687	8.2646	8.5994	8.6658	8.4889	8.6144	8.6837	8.7595		0.00011942	0.00726127	1.18277
17397632	9.2142	9.0073	9.0917	9.2579	9.1264	9.1353	9.3914	9.3904	9.3799	9.3888	9.3625	9.3954		0.000119426	0.00726127	1.18586
17287160	8.718	8.4103	9.1107	8.6297	8.4683	8.8944	9.6362	9.7187	9.5203	9.3392	9.3873	9.5684		0.00011989	0.00727879	1.76922
17516087	8.5813	8.9331	8.9405	8.7191	8.7719	8.7719	8.2962	8.4781	8.3178	8.1562	8.3057	8.3477		0.00012147	0.00736388	0.72229
17247225	7.4202	7.424	7.1918	7.2073	7.193	7.6467	7.7054	7.7748	7.995	7.682	7.8155	7.7718		0.000121963	0.00738294	1.35998
17438480	9.3795	9.1907	9.3009	9.4785	9.2432	9.3251	8.9469	9.06	9.0665	8.8715	8.9017	8.9681		0.000122332	0.00739447	0.784294
17547943	11.303	11.284	11.181	11.326	11.172	11.245	11.103	10.959	10.977	10.998	11.066	11.026		0.000123046	0.00742676	0.852438
17370745	7.3595	7.3103	7.3964	7.3285	7.355	7.4111	7.1372	7.2011	7.2561	7.0994	7.2106	7.126		0.000123589	0.00744339	0.877578
17281911	6.3396	6.3019	6.3098	6.3542	6.2881	6.3042	6.6415	6.572	6.8912	6.7863	6.5403	6.7056		0.000123682	0.00744339	1.29521
17249028	10.744	10.28	11.235	10.723	10.965	10.53	12.261	11.679	12.342	11.673	12.175	11.746		0.000124333	0.00747172	2.35082
17318350	7.8684	7.9109	7.8032	7.7969	7.7301	7.8258	8.0797	7.9903	8.0152	8.1427	8.1315	8.181		0.000125189	0.00751222	1.20373
17423317	3.0734	3.1502	3.0323	3.0725	3.1244	3.0816	3.2928	3.3428	3.2627	3.1984	3.3572	3.2407		0.000125858	0.00754148	1.14343
17455608	5.5773	5.5886	5.8338	5.9522	5.8841	5.6832	6.1888	6.15	5.8754	6.2794	6.1146	6.2506		0.000126141	0.00754747	1.31033
17451930	7.6649	7.8836	7.524	7.1177	7.358	7.8522	6.9738	7.0259	7.0971	6.854	7.0067	6.5185		0.000126525	0.00755953	0.635486
17254508	10.161	10.2	10.331	10.324	10.348	10.247	9.8861	10.076	9.918	10.117	10.198	10.101		0.000126757	0.00756244	0.859071
17239856	8.0692	8.0637	8.1433	8.0537	8.0812	8.1037	7.8663	7.7495	7.9234	7.7847	7.878	7.9475		0.000127356	0.00758724	0.854074
17445620	11.162	11.055	11.002	11.075	11.27	11.105	11.3	11.412	11.493	11.529	11.425	11.509		0.000127578	0.00758949	1.25978
17528137	4.1087	4.4374	4.3021	4.1478	4.1976	4.2882	4.5471	4.7065	4.7335	4.6202	4.6714	4.8639		0.0001281	0.00760086	1.35987
17238054	8.0985	8.4183	8.4614	8.2998	8.3861	8.1031	9.0046	8.6667	8.6637	8.869	9.2356	8.9215		0.000128136	0.00760086	1.51465
17230304	7.0735	7.0601	6.9612	6.911	6.9425	7.0125	6.8268	6.7774	6.8409	6.8601	6.6459	6.7335		0.000129388	0.00766386	0.862921
17540436	7.3071	7.1251	7.6334	7.2995	7.3615	7.5019	8.0034	7.7092	7.7491	8.1384	8.1361	8.3709		0.000129569	0.00766386	1.56529
17280315	9.8482	10.123	9.7326	9.8948	9.8911	9.757	9.2305	9.3142	9.0534	9.4289	9.523	9.2292		0.00013055	0.00770387	0.669931
17547616	13.151	13.276	13.191	13.32	13.275	13.191	13.38	13.334	13.416	13.495	13.445	13.438		0.00013066	0.00770387	1.13603
17332656	5.5585	5.6455	5.3987	5.2351	5.3104	5.2729	5.872	5.926	5.777	5.7794	5.7794	5.7069		0.000130828	0.00770387	1.3225
17306678	9.8403	10.109	9.9743	10.009	10.077	10.041	10.281	10.366	10.455	10.317	10.574	10.359		0.00013106	0.00770387	1.30456
17325761	9.4843	9.6254	9.454	9.53	9.5145	9.5884	9.6867	9.7295	9.7121	9.7278	9.6633	9.7219		0.000131177	0.00770387	1.12827
17220548	8.6527	8.6747	8.738	8.809	8.6588	8.7332	8.9175	8.9786	8.8744	8.8527	8.934	8.9334		0.000131509	0.00771237	1.15191
17226447	8.9605	9.0257	9.0511	8.805	8.7978	9.0802	8.644	8.6296	8.5792	8.5183	8.6196	8.6862		0.000132864	0.00778081	0.789731
17439037	7.5227	7.6791	7.4273	7.7051	7.4588	7.6991	8.3037	8.2521	8.2297	7.8526	8.4398	8.4348		0.000133435	0.00780321	1.59118
17240729	8.1385	8.2821	8.5913	8.2822	8.5948	8.5299	7.7035	7.8076	7.723	8.0223	7.56	7.6487		0.000134952	0.00787599	0.633339
17513550	9.8397	9.9345	9.6215	9.4732	9.3851	9.718	9.0636	9.1539	9.1656	9.1947	9.238	9.043		0.000135061	0.00787599	0.69792
17212872	7.2894	7.5862	7.7605	7.7644	7.3417	7.4985	6.4917	6.7925	6.5909	6.6876	7.0732	7.1695		0.000135714	0.00790294	0.599065
17493358	4.2347	4.0833	4.083	4.1323	4.3697	4.4245	5.0607	4.8651	4.5692	4.7146	4.8772	4.8448		0.000136916	0.00796175	1.51643
17549538	7.5087	7.5182	8.0484	7.7022	7.5649	7.8948	8.2412	8.4232	8.3328	8.3882	8.3673	8.2361		0.00013832	0.00802083	1.5425
17549690	7.5087	7.5182	8.0484	7.7022	7.5649	7.8948	8.2412	8.4232	8.3328	8.3882	8.3673	8.2361		0.00013832	0.00802083	1.5425
17313284	9.5241	9.6286	9.6578	9.7472	9.5597	9.5165	9.3448	9.3641	9.2815	9.456	9.4676	9.4569		0.00013853	0.00802175	0.864238
17377412	5.9709	6.2429	6.1176	6.0667	5.984	6.3239	5.5705	5.5012	5.5666	5.7343	5.2781	5.1041		0.000139705	0.00807845	0.633522
17399749	9.0771	9.0919	9.0632	8.9874	8.8575	9.3122	8.8041	8.557	8.6737	8.6268	8.6978	8.6157		0.000140026	0.00808572	0.756616
17464803	7.47	7.6571	7.5043	7.4595	7.4719	7.6061	7.3704	7.3912	7.4198	7.2422	7.2803	7.3248		0.00014043	0.00809775	0.876585
17413832	6.6754	6.5583	6.7799	6.9867	6.8814	6.7382	6.9247	6.8812	6.9752	7.0927	7.2349	7.2074		0.000140988	0.00810894	1.21647
17231248	8.5953	8.644	9.0022	8.8774	8.9023	8.7038	8.4778	8.3185	8.4536	8.3788	8.4071	8.4941		0.000141209	0.00810894	0.776011
17527606	7.5455	7.6097	7.509	7.5312	7.5339	7.4549	7.1859	7.3152	6.9887	7.2437	7.2705	7.1752		0.000141213	0.00810894	0.793242
17514623	8.0583	8.0742	8.3025	7.9001	7.8604	8.182	8.6346	8.4557	8.7377	8.5374	8.4728	8.595		0.000142576	0.00816283	1.42334
17506991	10.185	10.305	10.24	10.304	10.255	10.183	10.008	10.054	9.95	10.091	10.155	10.035		0.000142662	0.00816283	0.872665
17543365	4.1312	3.7952	4.3664	4.017	4.0084	4.6277	5.4662	4.8165	5.0833	5.7185	5.2449	5.4246		0.000142743	0.00816283	2.1957
17296896	5.8061	6.0765	5.8099	5.6763	5.7459	5.8001	6.2432	6.5293	6.6949	6.1604	6.1551	6.3157		0.000142941	0.00816284	1.44456
17404402	5.6882	5.7589	5.5454	5.6177	5.4755	5.2214	5.9301	6.4735	6.6235	6.7159	6.5039	6.3724		0.000144214	0.00822419	1.84723
17424452	7.7626	7.8796	7.7133	7.4651	7.5042	7.9846	7.347	7.4163	7.0228	7.15	7.0582	7.1975		0.000145016	0.00825852	0.697565
17336829	8.6548	8.5425	8.822	8.7611	8.8125	8.5023	8.868	9.0401	8.7278	9.1789	9.1102	9.0758		0.00014533	0.00826501	1.24626
17467269	4.8036	5.0435	4.9729	4.5078	4.8355	4.8811	5.4047	5.5282	5.3817	5.2025	5.1918	5.3323		0.000146325	0.00830836	1.41369
17485098	8.0774	7.7832	8.3878	7.3286	7.5547	7.8154	9.5196	9.1457	10.113	8.9382	9.5015	8.7664		0.000146616	0.00830836	2.84064
17303849	8.4599	8.5974	8.6878	8.7173	8.6029	8.5169	8.3453	8.3963	8.3621	8.4016	8.4427	8.3558		0.000146785	0.00830836	0.862701
17492114	9.0319	8.9696	8.8972	9.0449	8.9118	8.8896	8.5083	8.7643	8.737	8.59	8.622	8.6607		0.000146896	0.00830836	0.80639
17547505	9.7123	9.6845	10.049	9.6226	9.575	9.7367	10.169	10.266	10.122	10.219	10.191	10.202		0.00014868	0.00839776	1.38014
17460941	10.486	10.402	10.065	10.399	10.159	10.326	10.927	10.824	10.611	10.944	10.921	10.877		0.000149762	0.00843692	1.45851
17318089	6.654	6.5642	7.2732	6.937	7.0217	6.9513	7.4258	7.2382	7.5022	7.6397	7.4286	7.6515		0.000149781	0.00843692	1.49564
17417437	9.1095	9.063	9.0714	9.0685	9.0659	8.9813	8.8886	8.7779	8.8956	8.9384	8.9163	8.9282		0.000149993	0.00843737	0.889397
17281428	4.9506	4.9243	4.8987	4.8501	5.0004	5.2006	5.442	5.8053	6.0837	5.8201	5.4339	5.5188		0.00015069	0.00846506	1.63942
17463401	5.5427	5.7905	5.7081	5.6156	5.8389	5.552	5.9131	6.324	6.3263	6.1682	6.2363	6.1849		0.000151164	0.00848018	1.43147
17324774	7.8675	7.8865	7.9283	7.814	7.8603	7.8101	7.5707	7.7094	7.6735	7.6923	7.676	7.7403		0.000151621	0.00848645	0.880208
17451549	6.3234	6.3385	6.0004	5.9519	6.1508	6.1267	6.844	6.7266	6.6078	6.5291	6.6043	6.9736		0.000151753	0.00848645	1.48002
17343088	5.1239	5.1112	4.9356	5.2183	5.0985	5.0549	5.4652	5.3889	5.5351	5.3242	5.326	5.4954		0.00015196	0.00848645	1.25882
17311191	6.3498	6.5116	6.9427	6.3795	6.3108	6.7594	7.3766	7.1362	7.1954	7.2486	7.3095	7.4384		0.000152103	0.00848645	1.67228
17317835	8.0375	7.9304	8.0569	8.0891	8.0938	7.904	7.7247	7.7914	7.666	7.9499	7.9025	7.9412		0.000152303	0.00848645	0.877011
17385853	7.8523	7.8731	8.0514	7.8493	7.9871	7.9121	7.6325	7.288	7.5863	7.5545	7.4753	7.637		0.000153173	0.00851529	0.762099
17401833	7.323	7.1776	7.4848	7.2682	7.3006	7.3789	7.6109	7.5742	7.6032	7.6528	7.7496	7.5753		0.000153232	0.00851529	1.23583
17404821	6.2358	6.7023	6.7842	6.484	6.5935	6.9905	7.1786	7.4226	7.5533	7.5563	7.4413	7.3694		0.000153681	0.00852067	1.72732
17278761	5.8487	5.5079	5.2388	5.4682	5.6668	5.8334	6.2421	6.2394	6.5665	6.4191	6.0216	6.3556		0.000153741	0.00852067	1.63968
17286566	3.4925	3.6033	3.534	3.3956	3.452	3.4414	3.0734	2.8986	2.935	2.9855	3.0037	3.3268		0.000154351	0.00854306	0.732398
17347571	9.5573	9.5975	9.49	9.4521	9.3732	9.5535	9.7066	9.6726	9.6724	9.6493	9.6805	9.6972		0.000154581	0.00854432	1.12962
17418592	5.8967	5.7454	5.7862	5.6496	5.7715	5.7529	6.0485	5.9963	6.1673	6.1845	6.0187	6.0043		0.000154869	0.00854881	1.23361
17274919	7.5944	7.732	7.7346	7.8841	7.7582	7.6769	7.4291	7.5212	7.4069	7.5893	7.5952	7.5143		0.000155417	0.00855891	0.858149
17203403	7.6755	7.7192	7.8669	7.8992	8.005	7.5987	7.1607	7.3692	7.3476	7.4559	7.7447	7.5571		0.00015575	0.00855891	0.781933
17410974	9.072	9.3558	9.4176	9.9225	9.5597	9.0826	8.4646	8.515	8.2943	8.6213	8.9092	9.1934		0.000156064	0.00855891	0.600652
17490211	5.675	5.5577	6.1173	6.2266	5.9244	5.8879	6.6098	6.3456	6.4133	6.4305	6.6986	7.033		0.000156252	0.00855891	1.61364
17464943	4.7202	4.9457	4.8979	4.7055	4.8655	4.9808	5.1555	5.2811	5.3016	5.5794	5.2737	5.4352		0.00015652	0.00855891	1.39973
17328958	6.0726	5.9237	6.0222	6.027	6.0219	5.9792	6.3368	6.1906	6.1656	6.2575	6.2243	6.1771		0.000156532	0.00855891	1.16276
17327909	8.6331	8.7817	8.7653	8.6278	8.4843	8.6807	8.3157	8.0833	8.1684	8.3574	8.353	8.1983		0.000156544	0.00855891	0.74943
17472737	5.5412	5.4201	5.6728	5.4993	5.4701	5.6797	5.1481	5.167	5.2403	5.2886	5.2681	5.1103		0.000156708	0.00855891	0.788145
17344114	7.8732	7.8124	8.0834	8.0274	7.9011	7.7669	8.1703	8.2738	8.02	8.3777	8.208	8.3548		0.000157151	0.0085718	1.25125
17387432	9.8534	9.997	9.8226	9.9481	9.7577	9.8887	9.5937	9.5442	9.5923	9.6651	9.6548	9.644		0.000157701	0.00858877	0.833796
17243868	9.8071	9.8748	9.9332	9.934	9.974	9.8502	9.5968	9.7693	9.591	9.7332	9.7901	9.7396		0.000157878	0.00858877	0.87526
17230023	7.1776	6.9037	7.3126	7.2106	7.3424	6.9641	6.0374	6.6318	6.5869	6.5197	6.4169	6.666		0.000158337	0.00860243	0.626166
17399995	12.211	12.37	12.477	12.304	12.374	12.301	12.532	12.569	12.51	12.598	12.624	12.538		0.000160389	0.00870247	1.16662
17339876	6.5999	6.4983	6.637	6.5232	6.4152	6.5724	7.1575	7.0873	7.1403	7.0665	6.6519	7.0462		0.000160859	0.00871654	1.39857
17491026	9.2835	9.0578	9.2329	9.5023	9.4982	9.2573	9.6594	9.6335	9.4651	9.8082	9.754	9.9014		0.000161637	0.00874723	1.31792
17283445	8.6099	8.7285	8.7143	8.6153	8.6597	8.775	8.8662	9.0177	8.919	9.0303	8.8731	9.0202		0.000162028	0.00875694	1.20634
17470879	8.0988	8.4314	7.9293	8.3153	8.3458	8.0671	8.583	8.8277	8.7239	8.8047	8.826	8.8537		0.000162778	0.00878598	1.48646
17290001	4.5786	4.7051	4.2576	4.7029	4.3615	5.0981	5.4449	5.946	5.6702	6.0525	5.351	5.3912		0.00016345	0.00881073	2.03543
17434490	6.4684	6.8032	6.5213	6.2853	6.4592	6.1398	6.9305	7.2103	7.4846	7.3857	7.2367	7.1515		0.000164028	0.00883041	1.7255
17458385	7.7413	7.774	7.5941	7.6964	7.7278	7.7916	7.4092	7.618	7.4711	7.429	7.4025	7.2198		0.000164782	0.0088539	0.814545
17415715	8.0838	7.8864	7.9351	7.9464	7.8621	7.9777	8.1213	8.3173	8.2407	8.1783	8.1699	8.152		0.000164893	0.0088539	1.18756
17251485	5.7606	5.8879	5.8293	5.5046	5.9605	5.8357	6.1848	6.173	6.3433	6.3209	6.4818	6.3352		0.000166363	0.00892122	1.42412
17328368	9.1659	9.0058	9.1515	8.6888	8.9626	9.2281	9.7522	9.6973	9.797	9.3254	9.7953	9.8651		0.000167347	0.00895247	1.59284
17418629	9.9016	9.8861	9.9438	9.8369	9.9541	9.963	10.109	10.055	10.106	10.12	10.011	10.09		0.000167378	0.00895247	1.12318
17204589	3.8895	3.7263	4.2824	4.1983	4.3316	3.8001	4.4193	4.9272	4.7365	4.6277	4.8326	4.703		0.000168272	0.00898865	1.59072
17309935	8.7671	8.7128	8.7345	8.4216	8.63	8.698	8.9368	9.1336	9.0533	9.2166	9.0168	9.1024		0.000168632	0.00899626	1.33415
17465696	6.7152	6.7465	6.7365	6.8635	6.8065	6.6656	6.9038	6.7943	6.9041	7.0944	7.1417	7.0618		0.000170472	0.00905817	1.17098
17376538	5.1336	5.3046	5.5925	5.3258	5.7024	5.5923	4.7297	4.9378	4.7849	5.0114	4.8131	4.9558		0.000170502	0.00905817	0.673734
17346412	8.606	8.4509	8.3349	8.3583	8.4701	8.499	8.7582	8.6307	8.7321	8.6802	8.6431	8.6683		0.000170543	0.00905817	1.17465
17332730	3.5826	3.7672	3.6806	3.7704	3.9073	3.9527	4.4402	4.4406	4.2457	4.5591	4.0922	4.3072		0.000170669	0.00905817	1.48524
17281506	5.1109	5.3144	5.6174	5.4482	5.4417	5.2216	5.8408	5.9479	5.8548	5.7667	5.9559	5.7222		0.000172216	0.00912854	1.40349
17547559	10.948	10.696	11.071	10.776	10.838	10.781	11.459	11.609	11.629	11.305	11.226	11.225		0.000172513	0.0091326	1.47138
17451443	8.9375	8.9197	8.9129	9.0812	8.8877	8.796	9.1292	9.0689	9.0913	9.344	9.2378	9.3302		0.000173464	0.00917121	1.21229
17301247	7.5298	7.4298	7.2046	7.1504	7.2918	7.3736	7.6786	7.8472	7.8943	7.8908	7.5725	7.5766		0.000173696	0.00917173	1.33176
17353881	8.5629	8.7871	8.6953	8.5372	8.5475	8.5232	8.3164	8.2727	8.1419	8.3295	8.3079	8.2804		0.00017437	0.00919559	0.793297
17397268	6.2496	6.5747	6.457	5.9639	6.3108	6.5238	7.0077	7.2736	7.2826	7.4253	6.853	6.9203		0.00017508	0.00922126	1.71767
17435189	10.416	10.454	10.315	10.444	10.384	10.404	10.205	10.173	10.242	10.225	10.302	10.173		0.000178164	0.00937175	0.880971
17520353	8.2982	8.465	8.3399	8.229	8.1958	8.451	7.8902	7.8396	7.8826	7.973	8.0719	8.0358		0.000178576	0.00938146	0.767923
17277267	9.426	9.5399	9.5296	9.385	9.2191	9.4886	9.2655	9.0347	9.2189	8.9938	8.9561	8.8975		0.000179649	0.00942589	0.773631
17242177	8.7504	8.6307	8.8432	8.8448	8.7298	8.8501	9.1642	9.1371	9.0366	8.9509	9.1851	9.138		0.000180354	0.0094397	1.25453
17351862	8.7756	8.7762	8.5158	8.8002	8.595	8.8156	9.2257	9.086	9.0038	8.9284	9.0225	8.9368		0.000180369	0.0094397	1.24902
17509069	9.0262	8.9508	8.8088	9.0374	8.855	8.8623	8.6212	8.4921	8.5051	8.62	8.6827	8.6782		0.000180674	0.00944369	0.79911
17321597	5.697	5.7132	5.7018	5.8011	6.0885	5.9279	6.1574	6.6605	6.3791	6.5134	6.3889	6.3791		0.000181264	0.00946175	1.5068
17459236	6.3474	6.0558	6.5247	6.3782	6.4285	6.4221	6.7934	7.1407	7.1094	7.2098	6.8493	6.8287		0.000181629	0.00946175	1.5466
17227089	9.3956	9.6182	9.4473	9.2727	9.4447	9.0631	8.69	8.807	8.4499	8.8939	8.7314	8.9184		0.000181706	0.00946175	0.648345
17268356	9.167	9.1789	9.1023	9.1215	9.1754	9.1529	9.2206	9.3276	9.2605	9.263	9.3079	9.3003		0.000183647	0.00955077	1.09453
17400622	9.4019	9.443	9.2104	9.4867	9.3793	9.3517	9.6716	9.619	9.6853	9.7291	9.7751	9.9188		0.000184707	0.00959384	1.27838
17444855	9.5497	9.5556	9.4374	9.5956	9.5096	9.5054	9.3871	9.3906	9.375	9.3856	9.3902	9.3755		0.000185261	0.00961057	0.906545
17365658	8.3195	8.4453	8.2726	8.4484	8.4441	8.3646	8.5098	8.6193	8.6225	8.7052	8.6741	8.6269		0.000185672	0.00961979	1.18418
17268120	8.1939	8.3583	8.2276	8.3203	8.3134	8.1619	8.0034	7.836	7.8769	8.0414	8.1008	8.0745		0.000186323	0.00964147	0.827176
17234024	10.257	9.9867	10.283	10.441	10.253	10.338	9.7543	9.9367	9.6744	9.8764	9.8296	9.944		0.000186955	0.00966206	0.745416
17359020	5.6497	5.6348	5.8925	5.2569	6.0013	5.9394	6.4016	6.9317	6.8493	6.8348	6.4708	6.4832		0.000187418	0.00967393	1.90898
17428702	6.554	6.5378	6.7916	6.6478	6.7171	6.5577	6.8558	6.7318	6.8179	6.8225	6.9106	6.8812		0.000187901	0.00968672	1.15053
17312630	7.3917	7.2393	7.2973	7.2786	7.2734	7.1986	7.0791	7.0203	7.145	7.0961	7.0594	7.0756		0.000188512	0.00969876	0.870209
17225728	9.9468	10.02	9.9695	9.9756	9.8873	9.9824	10.115	10.091	10.12	10.199	10.129	10.242		0.000188603	0.00969876	1.13739
17509721	7.6408	7.6981	7.7944	7.96	7.8949	7.5475	7.8786	7.9579	7.9205	8.0042	8.1486	8.115		0.000189	0.00970479	1.18771
17378848	7.3562	7.5677	7.3831	6.9884	7.3528	7.5844	7.0396	6.8823	6.9615	6.8057	6.8989	6.8321		0.00018919	0.00970479	0.72259
17311783	8.4768	8.5048	8.2837	8.1711	8.3371	8.403	8.1363	8.0883	8.1329	8.0173	8.1536	7.8909		0.000189727	0.00971094	0.816279
17549246	10.707	10.57	10.681	10.665	10.737	10.644	10.828	10.822	10.819	10.826	10.787	10.819		0.00018978	0.00971094	1.10918
17549898	7.7323	7.7687	7.6884	7.9823	8.1366	7.5221	6.9667	7.2879	7.1609	7.3218	6.9647	6.9487		0.00019052	0.00973677	0.617018
17315635	8.7784	8.8683	8.8715	8.8223	8.8249	8.8276	8.6822	8.7534	8.7111	8.5742	8.6384	8.6275		0.000191591	0.00977519	0.890261
17299575	9.8202	10.054	10.002	10.088	9.9665	9.8735	9.6661	9.704	9.5664	9.7735	9.7564	9.7919		0.000191745	0.00977519	0.836449
17487945	9.7322	9.8474	9.6819	9.5329	9.3133	9.2395	10.054	10.38	10.568	10.341	10.224	10.316		0.000192158	0.00978418	1.68876
17229128	5.8834	5.8003	5.9436	5.7365	5.9454	5.9333	6.1613	6.2017	6.1814	6.2432	6.0814	6.0717		0.000192902	0.00981003	1.21675
17275069	7.1954	7.3289	7.2452	7.0434	6.985	7.4044	6.8423	6.7524	6.7888	6.8642	6.8407	6.6379		0.000193713	0.00983914	0.751233
17464040	9.3085	9.5013	9.2856	9.3686	9.348	9.3861	9.0101	9.1428	9.0469	9.1372	9.1125	9.1868		0.000194225	0.00984812	0.834914
17334102	7.1728	6.981	7.0049	6.8736	7.0229	7.1066	7.4766	7.5433	7.2896	7.4055	7.2373	7.2443		0.000194366	0.00984812	1.265
17451568	9.3206	9.3957	9.5527	9.4283	9.5596	9.3002	9.6209	9.5368	9.5653	9.6988	9.6193	9.7592		0.000195393	0.00987789	1.15445
17437390	8.9988	9.107	9.1163	9.0447	8.9394	9.0709	8.5551	8.7775	8.608	8.8628	8.6873	8.7839		0.000195431	0.00987789	0.793471
17223069	9.7303	9.5982	9.6234	9.8845	9.9009	9.5277	9.2373	9.3808	9.3266	9.4094	9.3367	9.4441		0.000198427	0.010017	0.781861
17238210	6.5707	6.2587	6.6272	6.3404	6.2736	6.533	6.8634	6.9486	6.792	6.942	6.9399	6.8343		0.000198911	0.0100292	1.36866
17312257	5.8608	5.7464	5.6593	5.5717	5.6017	5.6515	5.4987	5.5903	5.557	5.4244	5.3344	5.3917		0.000199328	0.010038	0.861059
17219643	6.7212	6.5018	6.5173	6.7641	6.702	6.6542	6.4028	6.2765	6.2481	6.3544	6.3572	6.3598		0.00019969	0.010044	0.806474
17439786	4.9912	4.862	4.8586	4.9274	4.9388	4.7463	5.199	5.1094	5.3457	5.2273	5.1758	5.4236		0.000200536	0.0100646	1.28291
17448693	6.0354	5.9669	5.9074	6.1337	6.1702	6.0323	5.646	5.7565	5.8456	5.6692	5.6892	5.7392		0.000200749	0.0100646	0.802904
17219698	4.7441	4.7165	4.7416	5.0933	5.0363	4.9005	5.4035	5.0275	5.2202	5.5961	5.7374	5.5363		0.000200829	0.0100646	1.46218
17447404	6.7968	6.9756	6.864	6.9296	6.9396	6.8364	7.1396	7.311	7.2607	7.445	7.111	7.469		0.000203684	0.0101836	1.31864
17531001	9.0252	9.0002	9.0353	9.1531	9.1049	9.1512	9.3726	9.2824	9.2045	9.3706	9.3609	9.5184		0.000203761	0.0101836	1.20853
17373028	8.8955	8.8077	8.6758	8.7361	8.6383	8.8457	8.6101	8.6549	8.7643	8.4759	8.5333	8.5107		0.000204076	0.0101836	0.885778
17338174	7.4601	7.5162	7.3902	7.4577	7.4962	7.5147	7.3448	7.2561	7.2727	7.1264	7.2525	7.3273		0.000204189	0.0101836	0.865007
17316021	8.1944	8.2535	8.2021	8.2268	8.2347	8.3269	8.3991	8.5408	8.5817	8.3933	8.4395	8.5807		0.000204914	0.0101992	1.18875
17497091	9.7416	9.799	9.9239	9.8863	9.8083	9.8451	9.9929	9.988	9.9275	9.9769	10.089	10.091		0.000204995	0.0101992	1.13041
17475360	10.427	10.592	10.478	10.553	10.328	10.487	10.095	10.271	10.189	10.18	10.179	10.241		0.000207272	0.0103001	0.820742
17547793	5.769	5.7872	6.4798	6.1905	6.191	6.1492	7.2126	6.9963	6.6867	7.7077	6.7268	7.5042		0.000208063	0.010327	2.06279
17272509	8.469	8.5593	8.7496	8.66	8.3807	8.7457	9.0247	9	8.9831	9.0673	8.9157	9.0926		0.000208523	0.0103374	1.33779
17470616	6.0097	6.1817	6.2798	5.9318	6.1665	6.1745	6.5209	6.9194	6.6426	7.2024	6.7773	6.7018		0.000209062	0.0103416	1.59115
17427312	9.0864	9.3884	9.4024	9.2973	9.2333	9.2173	8.7597	8.756	8.8971	8.9402	8.9049	9.1152		0.000209108	0.0103416	0.770927
17301670	6.6172	6.5492	6.9141	6.925	6.173	6.6795	7.6101	7.3965	7.5865	7.3544	7.3108	7.821		0.000210165	0.0103814	1.82794
17449989	7.2576	7.6108	7.7184	7.6035	7.5408	7.2479	7.1121	6.7779	6.8655	7.0024	6.9192	7.1642		0.000210447	0.010382	0.695947
17239384	8.915	9.0492	8.8601	9.1322	9.0313	8.9795	8.6462	8.6849	8.6742	8.7586	8.747	8.8242		0.000210678	0.010382	0.828152
17501891	8.8362	8.9723	8.9079	9.0237	8.8792	8.8911	9.0314	9.1013	9.0561	9.2652	9.2064	9.1863		0.000211212	0.0103916	1.16693
17324305	8.5054	8.7229	8.5585	8.5992	8.6333	8.7052	8.8993	8.9286	8.8281	8.9248	8.8709	8.7823		0.000211376	0.0103916	1.19051
17402662	7.7543	7.5018	7.8562	7.9972	7.6106	7.6102	7.2089	7.2597	7.0537	7.2523	7.4836	7.2966		0.000211798	0.0104	0.725686
17307991	7.752	7.7639	7.7986	7.8687	7.8467	7.7351	7.6798	7.6867	7.6605	7.762	7.6973	7.7356		0.000212813	0.0104374	0.939186
17209007	8.352	8.065	7.9493	7.99	8.1201	8.0184	7.7623	7.7429	7.7769	7.7532	7.7078	7.5769		0.000213642	0.0104608	0.777834
17463673	8.3525	8.4495	8.4111	8.4244	8.5141	8.2563	8.5476	8.6646	8.5461	8.6766	8.6188	8.6747		0.000213797	0.0104608	1.1648
17466624	9.8203	9.7494	10.019	9.8478	9.8503	9.8182	10.038	10.202	9.9845	10.155	10.118	10.245		0.000215826	0.0105477	1.20825
17290949	8.2019	8.1986	8.1071	8.2105	8.0342	8.2253	7.8738	7.9048	7.7851	7.8546	7.8749	8.0229		0.000216383	0.0105624	0.825353
17312746	6.9669	7.0411	7.0048	7.087	7.2109	6.993	7.3367	7.3189	7.4645	7.3066	7.2636	7.4735		0.000217282	0.0105938	1.23972
17434210	7.4278	7.3651	7.3484	7.2869	7.3704	7.3002	7.1329	6.9893	7.0466	7.1852	7.2061	7.1422		0.000218787	0.0106546	0.851011
17389855	6.6522	6.6749	6.4959	6.5581	6.3929	6.5506	6.2105	6.0422	6.2641	6.1778	6.3343	6.0681		0.000219296	0.0106668	0.773103
17205851	6.4455	6.6245	6.5814	7.1411	7.0126	6.4807	5.6568	5.832	5.6455	6.4693	6.4643	6.0284		0.000220804	0.0107218	0.616319
17384374	10.939	11.017	10.871	10.986	10.993	10.847	10.463	10.732	10.549	10.593	10.753	10.535		0.000221373	0.0107218	0.791137
17305520	9.8952	9.8416	10.101	10.602	10.556	9.9314	9.0326	9.3278	9.0452	9.5804	8.7183	9.2107		0.000221384	0.0107218	0.499296
17230918	5.4385	5.0381	5.5062	5.0578	5.5678	5.4963	6.0444	6.0003	6.3847	6.5742	6.0526	6.0822		0.000221464	0.0107218	1.78875
17524211	6.6154	6.4282	6.7884	6.1784	6.289	6.8002	7.7139	7.7982	7.7935	8.1549	7.1504	7.1657		0.000222193	0.0107419	2.1627
17390668	5.3216	5.1544	5.79	5.5677	5.8734	5.4941	4.414	4.8503	4.9221	4.6976	4.6239	5.0532		0.000222398	0.0107419	0.585057
17388548	7.631	7.8543	7.6684	7.7275	7.7179	7.8198	8.1311	7.884	8.0867	8.037	8.0294	8.0515		0.000224121	0.0108125	1.23126
17285347	8.3563	8.2601	8.2111	8.3035	8.2104	8.3506	8.1239	8.1987	8.2111	8.1035	8.0283	8.0234		0.000225875	0.0108802	0.89058
17398581	7.2459	7.1292	7.1867	7.2992	7.1539	7.0865	7.4239	7.4726	7.4837	7.5184	7.3365	7.6		0.000226249	0.0108802	1.22175
17516332	9.2107	9.0228	9.3779	9.042	8.9789	9.2905	9.5597	9.8348	9.5288	9.7639	9.8545	10.039		0.00022646	0.0108802	1.52589
17316043	7.3812	7.98	8.369	7.5995	7.6773	7.9738	6.6034	6.795	6.5302	6.9525	6.6978	7.2403		0.000226578	0.0108802	0.490752
17492947	4.968	5.0402	4.4441	4.7026	4.7881	4.8282	5.8548	5.7498	6.2663	5.0495	5.3557	5.8713		0.000227292	0.0108987	1.86094
17244431	5.4487	5.5355	5.272	5.3165	5.4139	5.4171	5.0362	5.1751	4.9387	5.1693	5.0375	5.1046		0.000227489	0.0108987	0.799009
17417699	9.3499	9.3962	9.4855	9.7825	10.12	9.6371	9.9735	9.9869	10.124	10.528	10.372	10.659		0.000228103	0.0109154	1.56414
17450387	11.603	11.73	11.649	11.597	11.562	11.75	11.897	11.919	11.787	11.998	11.982	11.988		0.000229095	0.0109496	1.21419
17260633	5.0365	4.9357	5.1412	4.9212	4.8679	5.1559	5.306	5.6822	5.4381	5.3791	5.4506	5.3757		0.000229565	0.0109496	1.34619
17461414	8.8826	8.6808	8.5428	8.5406	8.1754	8.9138	9.4819	9.3439	9.0584	9.3154	9.2217	9.3709		0.000229612	0.0109496	1.59774
17404432	8.4317	8.5922	8.5546	8.4875	8.3154	8.536	8.6917	8.8514	8.8187	8.7967	8.7699	8.9254		0.00023112	0.0110088	1.2507
17504130	7.4486	7.6798	7.5941	7.7033	7.5605	7.5871	7.1254	7.3128	6.7814	7.1065	7.1564	6.9198		0.000231529	0.0110156	0.693267
17296581	5.6024	5.4093	5.5953	5.4226	5.4495	5.5686	5.7446	5.7199	5.8581	5.7862	5.827	5.7236		0.000232178	0.0110338	1.20465
17503287	7.8539	7.9762	7.8508	7.9439	7.8498	7.6028	8.1613	8.1178	8.0812	8.2963	8.3264	8.1978		0.000232704	0.0110461	1.27506
17519910	4.8164	5.0414	4.6074	4.4394	4.8771	4.7457	5.2297	5.5821	5.2202	5.4542	5.3392	5.3919		0.00023301	0.0110479	1.53154
17525224	6.397	6.2036	6.3014	6.2258	6.0961	6.4531	6.6781	6.8481	7.0245	6.6064	6.4746	6.7265		0.000233689	0.0110675	1.36308
17529901	8.9248	8.9347	8.8065	8.9054	8.808	8.7177	8.5085	8.6514	8.5883	8.557	8.5842	8.6525		0.000234205	0.0110792	0.835551
17321467	5.6087	5.8989	5.5759	5.8751	5.932	5.856	6.1656	6.3753	6.0979	6.3182	6.4135	6.5246		0.000235669	0.0111236	1.43868
17337458	5.5096	5.6301	5.4482	5.4956	5.416	5.5864	6.0337	5.8639	5.8596	6.2222	6.4223	6.4659		0.000235682	0.0111236	1.54787
17409621	9.6326	9.7368	9.8208	9.9167	9.8636	9.7182	9.5401	9.5232	9.6011	9.6806	9.5696	9.6581		0.000237317	0.011188	0.87904
17548317	6.5096	6.486	6.8931	6.679	6.6237	6.6282	7.1546	7.5974	7.5086	7.0853	7.4773	7.9327		0.000238872	0.011242	1.76873
17402319	7.0138	7.0518	7.2521	7.1473	7.1245	7.0538	6.5934	6.5139	6.57	6.498	6.6084	7.0339		0.000239007	0.011242	0.721489
17346528	10.812	10.91	10.696	10.908	11.021	10.794	11.185	11.217	11.052	11.179	11.331	11.357		0.000240293	0.0112897	1.28639
17513076	7.0502	7.1804	7.0793	7.1896	7.2365	6.9032	7.5287	7.5367	7.5026	7.4586	7.3219	7.4866		0.000241023	0.0113052	1.28876
17341161	9.762	9.6759	9.622	9.5225	9.4267	9.6605	9.3835	9.2872	9.3031	9.3902	9.2887	9.3315		0.00024117	0.0113052	0.823077
17549770	8.9431	9.1493	9.0614	9.1079	9.2016	9.0262	9.4561	9.5466	9.4226	9.8693	9.5892	9.37		0.000241944	0.0113194	1.37623
17301502	5.9258	5.9576	5.9891	6.0585	6.098	5.7766	5.4624	5.6723	5.4271	5.4446	5.726	5.7471		0.000242022	0.0113194	0.764356
17330359	5.5212	5.1927	5.4138	5.5857	5.1554	5.3795	5.9476	5.8689	5.694	6.0613	5.9323	6.2454		0.000242994	0.0113521	1.49851
17442332	4.8763	4.904	5.064	4.6057	4.7945	4.9754	5.4323	5.6616	5.3006	5.7314	5.4296	5.2942		0.000243328	0.0113549	1.52094
17520290	10.163	10.299	9.9393	10.267	10.296	10.128	10.481	10.656	10.666	10.507	10.565	10.547		0.000244116	0.0113788	1.30884
17301852	7.2508	7.0757	7.2323	7.2385	7.1696	7.0541	6.8573	6.8147	6.8396	6.7204	6.83	6.4853		0.000244609	0.0113889	0.751433
17220059	9.2063	9.2238	9.1626	9.188	9.0998	9.1906	9.0902	9.0602	9.0826	9.1062	9.0353	9.0347		0.00024495	0.011392	0.926385
17414351	7.0803	6.8372	7.1465	6.8773	7.0731	7.1009	7.3786	7.2802	7.4765	7.3551	7.453	7.3732		0.000246588	0.0114553	1.28956
17239589	4.6832	4.4087	4.4697	4.442	4.2856	4.5538	4.9575	4.8454	5.0374	4.7028	4.7357	5.0048		0.000247925	0.0115044	1.32571
17454627	7.2286	7.2811	7.1302	7.457	7.2637	7.1062	6.8844	6.8928	6.8879	6.9872	6.9949	6.8354		0.000250067	0.0115908	0.795151
17424319	6.7022	6.7889	6.703	6.6313	6.8035	6.7786	7.0468	6.9702	6.8896	6.9715	6.987	7.132		0.000250553	0.0116004	1.20158
17435055	9.3232	9.3597	9.3074	9.2006	9.1552	9.3039	8.8175	9.059	9.0222	9.009	9.0211	8.8161		0.000251909	0.0116501	0.80245
17358598	8.3584	8.3787	8.5298	8.4839	8.5098	8.3184	8.5923	8.7689	8.4905	8.9984	8.7863	9.0212		0.000255207	0.0117894	1.27141
17400773	8.0017	8.1524	7.9757	8.2785	7.9833	8.1495	7.6826	7.5353	7.4517	7.8112	7.6295	7.7918		0.000256028	0.0117909	0.73722
17533280	7.8265	7.509	7.5833	7.8423	8.0828	7.298	6.4435	6.6363	6.6786	7.2918	7.0802	7.4197		0.000256093	0.0117909	0.588331
17548504	8.6217	8.6597	8.7323	9.0825	9.037	8.7729	9.2851	8.9183	9.0878	9.5749	9.4231	9.435		0.000256095	0.0117909	1.38481
17315627	6.2852	6.3061	6.5963	6.0052	6.2991	6.2573	5.7558	5.6931	5.493	5.9415	5.6817	5.757		0.0002591	0.011916	0.673065
17229502	8.6157	8.5949	8.6758	8.5494	8.6332	8.6497	8.7447	8.7899	8.789	8.6945	8.7653	8.7823		0.000259927	0.0119408	1.1028
17243525	6.2554	6.5118	6.482	6.5677	6.4241	6.4466	6.8301	6.8156	6.9012	6.7477	6.7496	6.6594		0.000260339	0.0119464	1.26225
17490282	6.9908	6.9872	7.0209	6.9565	6.9883	6.9784	7.2183	7.1207	7.0688	7.1078	7.0958	7.1227		0.000261311	0.0119554	1.09835
17230484	9.3515	9.4494	9.2468	9.4767	9.3913	9.4507	9.0413	9.0304	8.8254	9.0844	9.157	9.1368		0.00026147	0.0119554	0.785391
17253037	9.5838	9.7791	9.6859	9.6065	9.4751	9.7424	9.3861	9.3362	9.2078	9.3023	9.3115	9.4048		0.000261494	0.0119554	0.800691
17220861	8.4444	8.6146	8.4701	8.4695	8.479	8.4765	8.682	8.6718	8.6384	8.7719	8.6852	8.6543		0.000261829	0.0119554	1.14202
17445044	7.1881	7.1438	7.2656	7.1991	7.1137	7.2723	7.514	7.4744	7.4548	7.405	7.3996	7.6605		0.000262191	0.0119554	1.22062
17237426	4.9103	4.7684	4.6491	4.8077	4.9252	4.8237	5.2907	5.1374	5.256	5.2278	4.9748	5.103		0.000262271	0.0119554	1.27534
17549328	10.303	10.371	10.212	10.298	9.9926	10.347	10.612	10.951	10.751	10.444	10.595	10.54		0.000263147	0.0119776	1.31485
17257683	8.7936	8.8293	8.7514	8.7434	8.7109	8.8214	8.6335	8.554	8.6963	8.5981	8.4595	8.6171		0.000263336	0.0119776	0.881531
17272939	7.747	7.7945	7.8609	7.7679	7.7767	7.9699	8.2007	8.0562	7.9743	8.1209	8.1442	8.13		0.000264093	0.0119988	1.21833
17305482	5.1978	5.6866	5.1493	5.1075	4.881	5.0786	4.5562	4.6171	4.9213	4.4272	4.3712	4.1992		0.000264586	0.012008	0.629335
17352985	6.3295	6.4251	6.5064	6.4185	6.2736	6.3329	6.524	6.8033	6.6246	6.762	6.7256	6.6964		0.000267344	0.0121199	1.23826
17423228	8.2953	8.3276	8.3384	8.2285	8.3024	8.1999	8.0681	8.0775	8.0239	8.1725	8.1011	7.9771		0.0002679	0.0121318	0.86335
17402386	6.4258	6.6571	6.9348	6.9652	6.8916	6.549	6.2463	6.1431	6.026	5.9152	5.8019	6.2259		0.000269215	0.0121694	0.625241
17276835	5.4183	5.5025	5.2711	5.2262	5.4481	5.4436	5.8658	5.5879	5.6834	5.7891	5.8193	5.8363		0.000269318	0.0121694	1.30014
17487381	7.1812	7.3467	7.2522	7.2141	7.4493	7.202	6.8733	6.7767	6.7724	7.1708	6.9305	6.9422		0.000270601	0.0122001	0.777402
17223080	7.9878	8.2441	8.0612	7.9951	8.0967	8.2016	7.3515	7.7296	7.6015	7.8007	7.6214	7.6922		0.000271019	0.0122001	0.724505
17395016	5.9648	5.818	5.7936	6.092	5.9429	5.4687	6.4839	6.448	6.3772	6.5329	6.4172	6.2407		0.000271023	0.0122001	1.48451
17305304	5.9706	6.2866	5.8707	5.7776	5.6392	5.8146	5.4173	5.3925	5.627	5.3722	5.1446	4.9449		0.000271728	0.0122001	0.670449
17408648	7.0815	7.3535	7.3485	7.3166	7.0209	7.363	7.605	7.7377	7.5996	7.8861	7.718	7.6799		0.000271863	0.0122001	1.37273
17545899	10.893	11.105	11.288	11.288	11.323	11.071	10.847	10.676	10.591	11.045	11.042	10.867		0.000271873	0.0122001	0.802923
17450618	8.5891	8.8251	8.7358	8.6154	8.7267	8.6915	8.4306	8.3128	8.3874	8.4237	8.477	8.5331		0.000272064	0.0122001	0.829415
17267804	8.2594	8.5001	8.4524	8.3649	8.2566	8.4534	8.6953	8.7428	8.654	8.6907	8.7251	8.5573		0.000273181	0.0122163	1.22808
17213608	6.2248	6.3528	6.0597	6.5061	6.5537	6.2076	7.4024	7.3533	6.8893	7.089	7.2811	6.743		0.000273212	0.0122163	1.75188
17273292	9.4564	9.5523	9.4168	9.345	9.5038	9.387	9.0699	9.0874	9.1831	9.2862	9.2292	9.0992		0.000273312	0.0122163	0.821092
17314682	8.0258	7.9179	7.9528	8.0201	8.0958	7.9098	8.2077	8.3738	8.391	8.1805	8.2833	8.2072		0.000274026	0.0122265	1.22
17262478	10.786	10.645	10.647	10.749	10.718	10.731	10.829	10.914	10.89	10.851	10.933	10.876		0.000274131	0.0122265	1.12467
17296731	4.5953	4.6428	4.586	4.5305	4.2808	4.4247	4.8827	4.919	4.8006	4.7863	4.8451	4.811		0.000274673	0.0122329	1.25768
17495821	6.6119	6.5744	6.8009	6.7045	6.5415	6.7032	7.0938	6.9732	6.756	7.101	7.1413	7.1248		0.000274866	0.0122329	1.29739
17388128	7.1577	7.4154	7.2596	7.3749	7.2344	7.1383	6.9466	6.9887	6.9085	6.9511	7.0177	7.0468		0.000275547	0.01225	0.819709
17520624	9.8479	9.8713	10.069	9.8726	9.9381	10.004	10.36	10.162	10.202	10.331	10.149	10.409		0.000276835	0.012294	1.26139
17228667	5.6561	5.588	5.5675	5.4802	5.5103	5.6722	6.5369	6.3487	6.1224	6.1062	6.3738	7.0014		0.000282431	0.0125147	1.78491
17345109	6.5381	6.7452	6.7167	6.5641	6.6368	6.6034	6.3037	6.4798	6.2032	6.3578	6.1966	6.2907		0.000283314	0.0125147	0.796226
17461045	6.9197	6.6938	6.6904	6.7344	6.9618	6.9272	7.2733	7.2357	7.0926	7.2655	7.182	7.0904		0.000283685	0.0125147	1.29119
17430270	5.8345	5.7863	5.8527	5.8598	5.7739	6.0379	5.525	5.509	5.3453	5.5593	5.6596	5.4356		0.000283722	0.0125147	0.783561
17216960	7.0925	7.3122	7.2658	6.9613	7.3591	6.9561	8.0199	8.4482	8.2145	7.7768	7.6933	7.618		0.000283745	0.0125147	1.74587
17270162	5.8861	6.0195	6.0114	6.2794	6.1461	5.821	6.6586	6.4649	6.1582	7.0687	7.4849	7.3383		0.000283837	0.0125147	1.78388
17459870	6.5112	6.8013	6.9232	6.8903	6.9839	6.9403	7.2147	7.2352	7.4429	7.186	7.3726	7.4794		0.000283923	0.0125147	1.39484
17280327	5.5688	5.7121	5.3292	6.345	5.9812	5.4716	6.2039	6.4661	6.6054	6.7402	7.0797	6.9889		0.000284839	0.0125417	1.92659
17383188	8.7328	8.911	8.7424	8.8361	8.7356	8.6981	8.8977	9.0075	9.1001	9.1513	9.1694	9.2182		0.000285284	0.012548	1.24375
17305789	5.4653	5.0318	5.2816	5.5474	5.4919	5.3463	5.8621	5.8319	5.9442	6.0729	5.9956	5.6893		0.000286909	0.012606	1.45258
17278759	3.159	3.1421	3.2203	2.9426	3.6276	3.0875	3.7009	3.7792	4.0046	3.7558	4.1863	4.3294		0.000287641	0.0126248	1.69684
17213548	7.8035	7.7267	7.6073	7.7728	7.6036	7.6942	7.8957	8.1021	7.9171	8.1222	8.0818	8.2001		0.000289246	0.0126773	1.27617
17241962	11.133	11.174	11.408	11.236	11.273	11.115	11.302	11.321	11.324	11.484	11.418	11.53		0.000289452	0.0126773	1.12766
17343387	8.5761	8.6266	8.5378	8.3584	8.3731	8.4868	8.1872	8.2266	8.2716	8.1791	8.0933	8.3104		0.000290649	0.0127163	0.822583
17229110	5.402	5.1498	5.4131	5.7084	5.6407	5.6265	6.1724	6.0401	6.3454	5.9109	6.3033	6.5892		0.000291556	0.0127425	1.66648
17399374	10.663	10.732	10.614	10.778	10.729	10.586	10.792	10.967	10.891	11.057	10.974	10.921		0.000292053	0.0127507	1.18921
17228234	6.4691	6.1007	5.9387	6.0266	5.9842	6.146	6.5597	6.6656	6.7073	6.2598	6.3127	6.2936		0.000294782	0.0128563	1.27949
17298473	6.5882	6.6881	6.1387	6.3231	6.2033	6.4992	5.7099	5.9116	5.9066	5.9413	5.5925	6.0025		0.000297616	0.0129662	0.677034
17479575	6.3168	6.1304	6.6668	6.0184	6.3453	6.3872	6.7846	7.2673	7.0802	7.0344	6.9505	6.8749		0.00029903	0.0130067	1.61086
17348138	9.328	9.5275	9.3243	9.4881	9.3742	9.4376	9.7914	9.6847	9.571	9.709	9.7089	9.8332		0.000299174	0.0130067	1.23378
17249151	7.1606	7.2732	7.4254	7.5054	7.4873	7.5027	7.718	7.5995	7.6667	7.7671	7.9056	7.703		0.000302077	0.0131017	1.26069
17524535	8.2717	8.2459	8.2759	8.1083	8.2484	8.3905	8.4597	8.5936	8.4781	8.4536	8.5631	8.4612		0.000302644	0.0131017	1.1849
17541668	5.9967	6.47	6.4678	6.3019	6.2294	6.2278	7.0533	6.8573	6.8309	6.6391	6.8164	7.1099		0.000302748	0.0131017	1.51805
17303117	5.9557	5.8005	5.654	5.7396	5.6863	5.6273	6.3468	6.5895	6.5432	6.0406	5.9672	5.9844		0.000303158	0.0131017	1.41557
17507148	6.0946	6.0925	6.2204	5.8885	6.2654	5.6633	5.3259	5.2235	5.2826	5.6387	5.3837	4.9727		0.000303211	0.0131017	0.601679
17253125	5.6998	5.7776	5.5655	5.6252	5.5489	5.5754	5.4809	5.3949	5.5602	5.3466	5.3609	5.2696		0.000303345	0.0131017	0.852704
17231423	9.6912	9.7569	9.5567	9.6975	9.698	9.6705	9.921	9.9521	9.9793	9.7429	9.9555	9.9308		0.000303593	0.0131017	1.17702
17535697	8.7832	8.8774	9.1312	9.1676	9.0668	8.8995	9.3494	9.3045	9.1101	9.3776	9.2871	9.3225		0.000303896	0.0131017	1.23478
17303018	5.1534	5.0681	5.0953	4.9843	4.9629	4.7367	5.3667	5.4331	5.7118	5.6194	5.3541	5.5232		0.000305449	0.0131464	1.41546
17446035	9.0307	8.9988	9.1019	9.1613	8.9599	8.8919	8.6383	8.5912	8.6257	8.7635	8.9365	8.9018		0.000305599	0.0131464	0.822878
17228471	8.5383	8.6091	8.7409	8.6874	8.7168	8.5747	8.4034	8.4776	8.4205	8.5305	8.3832	8.5427		0.000305991	0.0131464	0.87972
17342065	7.9774	7.9	7.7841	7.8652	7.8176	7.8058	7.7604	7.5693	7.7568	7.5192	7.4809	7.5561		0.000306203	0.0131464	0.840178
17424384	8.6274	8.6197	8.5762	8.3066	8.425	8.6484	8.0713	8.2224	8.0398	8.3053	8.1106	8.0134		0.000307217	0.0131762	0.754321
17212049	6.0884	5.8489	6.1278	6.1905	6.2079	6.0324	5.8671	5.6182	5.7453	5.8137	5.7171	5.7731		0.000309832	0.0132746	0.797248
17307709	9.1661	9.2632	8.9742	9.1875	9.154	9.088	8.9298	8.9399	8.9164	8.8511	8.9022	8.7389		0.000311196	0.0133193	0.835599
17545078	6.3988	6.5398	6.5598	6.6571	6.6486	6.5684	6.6996	6.7983	6.7728	7.0018	6.7978	6.8121		0.000312437	0.0133585	1.19057
17307774	4.6887	4.5077	4.8426	4.5085	4.5296	4.6739	5.147	4.9733	5.1051	5.8644	5.53	5.3883		0.000313049	0.0133709	1.63526
17243247	8.3138	8.3213	8.7757	8.6136	8.5425	8.4874	9.0839	8.7871	8.7716	9.0396	8.8853	8.984		0.000314058	0.0133954	1.33441
17232162	6.0771	5.866	6.5163	6.0584	6.106	6.1907	5.5611	5.6345	5.6182	5.7147	5.7095	5.7494		0.000314271	0.0133954	0.721373
